# Supplementary material for: Crystal structure of 3,4-dimethyl 2-(tert-butyl­amino)-5-[2-oxo-4-(thio­morpholin-4-yl)-2H-chromen-3-yl]furan-3,4-di­carboxyl­ate ethyl acetate hemisolvate
Source: Acta Crystallogr E Crystallogr Commun. 2015 Nov 28;71(Pt 12):o1003–4. doi: 10.1107/S2056989015021970 (PMC4719946; doi:10.1107/S2056989015021970)
Supplement: Supplementary file 1 [file e-71-o1003-sup1.cif]

##############################################################################
#                                                                            #
# This CIF contains the data in a paper accepted for publication in          #
# Acta Crystallographica Section E. It conforms to the requirements of       #
# Notes for Authors for Acta Crystallographica Section E, and has been       #
# peer reviewed under the auspices of the IUCr Commission on Journals.       #
#                                                                            #
# Full details of the Crystallographic Information File format               #
# are given in the paper "The Crystallographic Information File (CIF):       #
# a New Standard Archive File for Crystallography" by S. R. Hall, F. H.      #
# Allen and I. D. Brown [Acta Cryst. (1991), A47, 655-685].                  #
#                                                                            #
# The current version of the core CIF dictionary is obtainable from          #
# ftp://ftp.iucr.org/pub/cif_core.dic.                                       #
#                                                                            #
# Software is freely available for graphical display of the structure(s)     #
# in this CIF. For information consult the CIF software page                 #
# http://www.iucr.org/resources/cif/software.                                #
#                                                                            #
# This file may be used for bona fide research purposes within the           #
# scientific community so long as proper attribution is given to the journal # 
# article from which it was obtained.                                        #
#                                                                            #
##############################################################################
data_global
_audit_creation_method     'APEX2 v2010.1-2'
_journal_date_recd_electronic     2015-10-26
_journal_date_accepted     2015-11-18
_journal_name_full     'Acta Crystallographica, Section E'
_journal_year     2015
_journal_volume     71
_journal_issue     12
_journal_page_first     o1003
_journal_page_last     o1004
_journal_paper_category     HO
_journal_paper_doi     10.1107/S2056989015021970
_journal_coeditor_code     HB7531
_publ_contact_author_name     'Dr. Tetsuji Moriguchi'
_publ_contact_author_address
;
Department of Applied Chemistry, Graduate School of Engineering,
Kyushu Institute of Technology, 1-1 Sensui-cho, Tobata-ku,
Kitakyushu 804-8550, Japan
;
_publ_contact_author_email     'moriguch@che.kyutech.ac.jp'
_publ_contact_author_fax     '+81-93-884-3330'
_publ_contact_author_phone     '+81-93-884-3330'
_publ_section_title
;\
Crystal structure of 3,4-dimethyl
2-(<i>tert</i>-butylamino)-5-[2-oxo-4-(thiomorpholin-4-yl)-2<i>H</i>-chromen-\
3-yl]furan-3,4-dicarboxylate ethyl acetate hemisolvate
;
loop_
    _publ_author_name
    _publ_author_footnote
    _publ_author_address
    'Moriguchi, Tetsuji' .
;
Department of Applied Chemistry, Graduate School of Engineering,
Kyushu Institute of Technology, 1-1 Sensui-cho, Tobata-ku,
Kitakyushu 804-8550, Japan
;
    'Jalli, Venkataprasad' .
;
Department of Applied Chemistry, Graduate School of Engineering,
Kyushu Institute of Technology, 1-1 Sensui-cho, Tobata-ku,
Kitakyushu 804-8550, Japan
;
    'Krishnamurthy, Suvratha' .
;
Department of Applied Chemistry, Graduate School of Engineering,
Kyushu Institute of Technology, 1-1 Sensui-cho, Tobata-ku,
Kitakyushu 804-8550, Japan
;
    'Tsuge, Akihiko' .
;
Department of Applied Chemistry, Graduate School of Engineering,
Kyushu Institute of Technology, 1-1 Sensui-cho, Tobata-ku,
Kitakyushu 804-8550, Japan
;
    'Yoza, Kenji' .
;
Japan Bruker AXS K.K.3-9, Moriya-cho Kanagawaku Yokohama 221-0022,
Japan
;
_publ_section_synopsis     .
data_I
_database_code_depnum_ccdc_archive 'CCDC 1432824'
_audit_creation_method     'APEX2 v2010.1-2'
_chemical_name_systematic
;\
3,4-Dimethyl
2-(<i>tert</i>-butylamino)-5-[2-oxo-4-(thiomorpholin-4-yl)-2<i>H</i>-\
chromen-3-yl]furan-3,4-dicarboxylate ethyl acetate hemisolvate
;
_chemical_name_common     ?
_chemical_formula_moiety     ' C25 H28 N2 O7 S, 0.5(C4 H8 O2)'
_chemical_formula_sum     'C27 H32 N2 O8 S'
_chemical_formula_iupac     ' C25 H28 N2 O7 S, 0.5C4 H8 O2'
_chemical_formula_weight     544.61
_chemical_melting_point     ?
_symmetry_space_group_name_hall     '-P 2ybc'
_space_group_crystal_system     monoclinic
_space_group_name_H-M_alt     'P 21/c'
loop_
    _space_group_symop_operation_xyz
    'x, y, z'
    '-x, y+1/2, -z+1/2'
    '-x, -y, -z'
    'x, -y-1/2, z-1/2'
_cell_length_a     14.3733(17)
_cell_length_b     16.1159(19)
_cell_length_c     11.7019(14)
_cell_angle_alpha     90
_cell_angle_beta     95.0070(10)
_cell_angle_gamma     90
_cell_volume     2700.3(6)
_cell_formula_units_Z     4
_cell_measurement_reflns_used     25410
_cell_measurement_theta_min     1.42
_cell_measurement_theta_max     25.03
_cell_measurement_temperature     90.(2)
_cell_special_details     ?
_exptl_crystal_description     prism
_exptl_crystal_colour     yellow
_exptl_crystal_size_max     0.50
_exptl_crystal_size_mid     0.40
_exptl_crystal_size_min     0.25
_exptl_crystal_density_diffrn     1.340
_exptl_crystal_density_meas     ?
_exptl_crystal_density_method     'not measured'
_exptl_crystal_F_000     1152
_exptl_absorpt_coefficient_mu     0.172
_exptl_absorpt_correction_type     multi-scan
_exptl_absorpt_process_details
;
(SADABS; Bruker, 2009)
;
_exptl_absorpt_correction_T_min     0.853
_exptl_absorpt_correction_T_max     0.958
_exptl_special_details
;
;
_diffrn_ambient_temperature     90.(2)
_diffrn_radiation_type     MoK\a
_diffrn_radiation_wavelength     0.71073
_diffrn_radiation_source     'fine-focus sealed tube'
_diffrn_radiation_monochromator     graphite
_diffrn_measurement_device_type     'Bruker APEXII'
_diffrn_measurement_method     \w
_diffrn_detector_area_resol_mean     8.333
_diffrn_reflns_number     25410
_diffrn_reflns_av_R_equivalents     0.0219
_diffrn_reflns_av_sigmaI/netI     0.0150
_diffrn_reflns_theta_min     1.42
_diffrn_reflns_theta_max     25.03
_diffrn_reflns_theta_full     25.03
_diffrn_measured_fraction_theta_max     1.000
_diffrn_measured_fraction_theta_full     1.000
_diffrn_reflns_limit_h_min     -17
_diffrn_reflns_limit_h_max     17
_diffrn_reflns_limit_k_min     -19
_diffrn_reflns_limit_k_max     19
_diffrn_reflns_limit_l_min     -13
_diffrn_reflns_limit_l_max     13
_refine_special_details
;
Refinement of <i>F</i>^2^ against ALL reflections. The weighted <i>R</i>-factor
<i>wR</i> and goodness of fit <i>S</i> are based on <i>F</i>^2^, conventional
<i>R</i>-factors <i>R</i> are based on <i>F</i>, with <i>F</i> set to zero for
negative <i>F</i>^2^. The threshold expression of <i>F</i>^2^ >
\s(<i>F</i>^2^) is used only for calculating <i>R</i>-factors(gt) <i>etc</i>.
and is not relevant to the choice of reflections for refinement.
<i>R</i>-factors based on <i>F</i>^2^ are statistically about twice as large
as those based on <i>F</i>, and <i>R</i>- factors based on ALL data will be
even larger.
;
_reflns_number_total     4757
_reflns_number_gt     4316
_reflns_threshold_expression     >2sigma(I)
_refine_ls_structure_factor_coef     Fsqd
_refine_ls_matrix_type     full
_refine_ls_R_factor_all     0.0353
_refine_ls_R_factor_gt     0.0320
_refine_ls_wR_factor_gt     0.0829
_refine_ls_wR_factor_ref     0.0855
_refine_ls_goodness_of_fit_ref     1.020
_refine_ls_restrained_S_all     1.035
_refine_ls_number_reflns     4757
_refine_ls_number_parameters     375
_refine_ls_number_restraints     30
_refine_ls_hydrogen_treatment     constr
_refine_ls_weighting_scheme     calc
_refine_ls_weighting_details
         'calc w=1/[\s^2^(Fo^2^)+(0.0400P)^2^+1.5222P] where P=(Fo^2^+2Fc^2^)/3'
_atom_sites_solution_hydrogens     geom
_atom_sites_solution_primary     direct
_atom_sites_solution_secondary     difmap
_refine_ls_shift/su_max     0.000
_refine_ls_shift/su_mean     0.000
_refine_diff_density_max     0.258
_refine_diff_density_min     -0.229
_refine_ls_extinction_method     none
_refine_ls_extinction_coef     0.0026(3)
loop_
    _atom_type_symbol
    _atom_type_description
    _atom_type_scat_dispersion_real
    _atom_type_scat_dispersion_imag
    _atom_type_scat_source
    C C 0.0033 0.0016 'International Tables Vol C Tables 4.2.6.8 and 6.1.1.4'
    H H 0.0000 0.0000 'International Tables Vol C Tables 4.2.6.8 and 6.1.1.4'
    N N 0.0061 0.0033 'International Tables Vol C Tables 4.2.6.8 and 6.1.1.4'
    O O 0.0106 0.0060 'International Tables Vol C Tables 4.2.6.8 and 6.1.1.4'
    S S 0.1246 0.1234 'International Tables Vol C Tables 4.2.6.8 and 6.1.1.4'
_computing_data_collection
;
APEX2 (Bruker, 2009)
;
_computing_cell_refinement
;
SAINT (Bruker, 2009)
;
_computing_data_reduction
;
SAINT (Bruker, 2009)
;
_computing_structure_solution
;
SHELXS97 (Sheldrick, 2008)
;
_computing_structure_refinement
;
SHELXL97 (Sheldrick, 2008)
;
_computing_molecular_graphics
;
Mercury (Macrae <i>et al.</i>,  2008)
;
_computing_publication_material
;
SHELXL97 (Sheldrick, 2008)
;
loop_
    _atom_site_type_symbol
    _atom_site_label
    _atom_site_fract_x
    _atom_site_fract_y
    _atom_site_fract_z
    _atom_site_U_iso_or_equiv
    _atom_site_adp_type
    _atom_site_calc_flag
    _atom_site_refinement_flags
    _atom_site_occupancy
    _atom_site_disorder_assembly
    _atom_site_disorder_group
    C C1 0.99995(10) 0.03172(9) 0.34623(12) 0.0231(3) Uani d . 1 . .
    C C2 1.08898(11) 0.03216(10) 0.40315(13) 0.0282(3) Uani d . 1 . .
    H H1 1.1151 0.0815 0.4321 0.034 Uiso calc R 1 . .
    C C3 1.13819(11) -0.04082(11) 0.41634(14) 0.0316(4) Uani d . 1 . .
    H H2 1.197 -0.0413 0.4563 0.038 Uiso calc R 1 . .
    C C4 1.09998(11) -0.11405(11) 0.36986(14) 0.0310(4) Uani d . 1 . .
    H H3 1.1343 -0.163 0.3759 0.037 Uiso calc R 1 . .
    C C5 1.01118(10) -0.11389(10) 0.31490(13) 0.0257(3) Uani d . 1 . .
    H H4 0.9864 -0.1631 0.2837 0.031 Uiso calc R 1 . .
    C C6 0.95710(10) -0.04105(9) 0.30487(12) 0.0208(3) Uani d . 1 . .
    C C7 0.86234(9) -0.03596(9) 0.24765(11) 0.0190(3) Uani d . 1 . .
    C C8 0.82094(10) 0.04097(9) 0.23612(12) 0.0199(3) Uani d . 1 . .
    C C9 0.87117(10) 0.11639(9) 0.27233(13) 0.0239(3) Uani d . 1 . .
    C C10 0.81001(10) -0.18053(9) 0.27629(12) 0.0215(3) Uani d . 1 . .
    H H5 0.7459 -0.1825 0.2962 0.026 Uiso calc R 1 . .
    H H6 0.8502 -0.1745 0.3468 0.026 Uiso calc R 1 . .
    C C11 0.83315(11) -0.26140(9) 0.21796(12) 0.0242(3) Uani d . 1 . .
    H H7 0.8264 -0.3073 0.2703 0.029 Uiso calc R 1 . .
    H H8 0.8976 -0.2601 0.1993 0.029 Uiso calc R 1 . .
    C C12 0.77517(10) -0.17887(9) 0.02143(12) 0.0238(3) Uani d . 1 . .
    H H10 0.8391 -0.1757 0.0011 0.029 Uiso calc R 1 . .
    H H9 0.7342 -0.1748 -0.0488 0.029 Uiso calc R 1 . .
    C C13 0.75641(10) -0.10617(9) 0.09892(12) 0.0217(3) Uani d . 1 . .
    H H11 0.7635 -0.0545 0.0581 0.026 Uiso calc R 1 . .
    H H12 0.6928 -0.1092 0.1205 0.026 Uiso calc R 1 . .
    C C14 0.72271(10) 0.05441(8) 0.19528(12) 0.0201(3) Uani d . 1 . .
    C C15 0.64058(9) 0.03168(8) 0.23338(12) 0.0185(3) Uani d . 1 . .
    C C16 0.56676(10) 0.06269(9) 0.15304(12) 0.0194(3) Uani d . 1 . .
    C C17 0.61162(10) 0.10511(9) 0.07106(12) 0.0214(3) Uani d . 1 . .
    C C18 0.62518(11) 0.20817(9) -0.09030(12) 0.0243(3) Uani d . 1 . .
    C C19 0.68655(12) 0.26826(10) -0.01648(14) 0.0323(4) Uani d . 1 . .
    H H14 0.6495 0.296 0.0363 0.048 Uiso calc R 1 . .
    H H16 0.7128 0.3086 -0.0648 0.048 Uiso calc R 1 . .
    H H15 0.736 0.2381 0.0255 0.048 Uiso calc R 1 . .
    C C20 0.54811(12) 0.25574(10) -0.16032(14) 0.0320(4) Uani d . 1 . .
    H H17 0.5063 0.2172 -0.2007 0.048 Uiso calc R 1 . .
    H H18 0.5754 0.2911 -0.2144 0.048 Uiso calc R 1 . .
    H H19 0.5142 0.2889 -0.1099 0.048 Uiso calc R 1 . .
    C C21 0.68273(12) 0.15921(10) -0.17061(14) 0.0323(4) Uani d . 1 . .
    H H20 0.727 0.1249 -0.1262 0.048 Uiso calc R 1 . .
    H H22 0.7154 0.197 -0.2163 0.048 Uiso calc R 1 . .
    H H21 0.642 0.1249 -0.2198 0.048 Uiso calc R 1 . .
    C C22 0.46747(10) 0.06935(9) 0.16008(12) 0.0204(3) Uani d . 1 . .
    C C23 0.34095(10) 0.05062(10) 0.27252(14) 0.0297(4) Uani d . 1 . .
    H H23 0.3276 0.1089 0.2747 0.045 Uiso calc R 1 . .
    H H24 0.3263 0.0253 0.343 0.045 Uiso calc R 1 . .
    H H25 0.3039 0.0256 0.2095 0.045 Uiso calc R 1 . .
    C C24 0.62849(9) -0.01445(9) 0.34073(12) 0.0200(3) Uani d . 1 . .
    C C25 0.55129(12) -0.12568(10) 0.42109(13) 0.0298(4) Uani d . 1 . .
    H H26 0.605 -0.1357 0.4739 0.045 Uiso calc R 1 . .
    H H27 0.522 -0.1775 0.3994 0.045 Uiso calc R 1 . .
    H H28 0.5078 -0.0912 0.457 0.045 Uiso calc R 1 . .
    C C1S 1.0683(9) -0.1031(8) 1.0236(11) 0.059(3) Uani d PU 0.5 A -1
    H H1SA 1.1073 -0.0784 1.0852 0.088 Uiso calc PR 0.5 A -1
    H H1SB 1.1057 -0.1181 0.9628 0.088 Uiso calc PR 0.5 A -1
    H H1SC 1.0388 -0.1517 1.0511 0.088 Uiso calc PR 0.5 A -1
    C C2S 0.994(2) -0.041(2) 0.979(2) 0.0624(17) Uani d PU 0.5 A -1
    C C3S 0.9217(9) 0.0898(7) 0.9635(11) 0.0506(17) Uani d PU 0.5 A -1
    H H3SA 0.8679 0.0739 1.0031 0.061 Uiso calc PR 0.5 A -1
    H H3SB 0.9073 0.0815 0.8817 0.061 Uiso calc PR 0.5 A -1
    C C4S 0.9519(2) 0.1897(2) 0.9924(3) 0.0399(9) Uani d PU 0.5 A -1
    H H4SA 0.9024 0.2257 0.9627 0.06 Uiso calc PR 0.5 A -1
    H H4SB 1.0079 0.2028 0.9569 0.06 Uiso calc PR 0.5 A -1
    H H4SC 0.9627 0.1971 1.0738 0.06 Uiso calc PR 0.5 A -1
    N N1 0.82204(8) -0.10814(7) 0.20229(10) 0.0197(3) Uani d . 1 . .
    N N2 0.57584(9) 0.15043(8) -0.01773(11) 0.0286(3) Uani d . 1 . .
    H H13 0.5167 0.1455 -0.0349 0.034 Uiso calc R 1 . .
    O O1 0.95818(7) 0.10811(6) 0.32980(9) 0.0263(2) Uani d . 1 . .
    O O2 0.84156(8) 0.18618(7) 0.25827(10) 0.0324(3) Uani d . 1 . .
    O O3 0.70539(7) 0.09935(6) 0.09266(8) 0.0223(2) Uani d . 1 . .
    O O4 0.41429(7) 0.10217(7) 0.08665(9) 0.0299(3) Uani d . 1 . .
    O O5 0.43880(7) 0.03856(6) 0.25799(8) 0.0226(2) Uani d . 1 . .
    O O6 0.65724(8) 0.00853(8) 0.43480(9) 0.0370(3) Uani d . 1 . .
    O O7 0.57991(7) -0.08439(6) 0.32009(8) 0.0235(2) Uani d . 1 . .
    O O1S 0.9264(3) -0.0628(3) 0.9137(4) 0.1025(13) Uani d PU 0.5 A -1
    O O2S 1.0034(13) 0.0428(14) 1.0052(12) 0.0550(15) Uani d PU 0.5 A -1
    S S1 0.75716(3) -0.27772(2) 0.08816(3) 0.02791(11) Uani d . 1 . .
loop_
    _atom_site_aniso_label
    _atom_site_aniso_U_11
    _atom_site_aniso_U_22
    _atom_site_aniso_U_33
    _atom_site_aniso_U_12
    _atom_site_aniso_U_13
    _atom_site_aniso_U_23
    C1 0.0205(7) 0.0277(8) 0.0213(7) -0.0025(6) 0.0037(6) 0.0008(6)
    C2 0.0218(8) 0.0373(9) 0.0252(8) -0.0098(7) -0.0001(6) -0.0009(7)
    C3 0.0166(7) 0.0500(10) 0.0272(8) -0.0029(7) -0.0034(6) 0.0055(7)
    C4 0.0216(8) 0.0390(9) 0.0317(9) 0.0058(7) -0.0020(6) 0.0040(7)
    C5 0.0219(7) 0.0290(8) 0.0256(8) 0.0008(6) -0.0010(6) 0.0000(6)
    C6 0.0177(7) 0.0277(8) 0.0171(7) -0.0014(6) 0.0015(5) 0.0016(6)
    C7 0.0177(7) 0.0236(7) 0.0159(7) -0.0013(6) 0.0026(5) 0.0023(5)
    C8 0.0178(7) 0.0231(7) 0.0191(7) -0.0012(6) 0.0031(5) 0.0015(6)
    C9 0.0219(7) 0.0257(8) 0.0245(8) -0.0017(6) 0.0043(6) 0.0002(6)
    C10 0.0219(7) 0.0227(7) 0.0194(7) -0.0020(6) -0.0001(6) 0.0041(6)
    C11 0.0270(8) 0.0221(7) 0.0229(7) -0.0015(6) -0.0020(6) 0.0043(6)
    C12 0.0228(7) 0.0283(8) 0.0194(7) 0.0022(6) -0.0035(6) 0.0008(6)
    C13 0.0210(7) 0.0228(7) 0.0202(7) 0.0006(6) -0.0046(6) 0.0018(6)
    C14 0.0224(7) 0.0175(7) 0.0200(7) 0.0018(6) 0.0002(6) 0.0034(5)
    C15 0.0191(7) 0.0168(7) 0.0194(7) 0.0016(5) 0.0004(5) -0.0004(5)
    C16 0.0189(7) 0.0200(7) 0.0187(7) 0.0018(5) -0.0008(5) 0.0010(5)
    C17 0.0195(7) 0.0226(7) 0.0218(7) 0.0028(6) -0.0004(6) 0.0019(6)
    C18 0.0309(8) 0.0213(7) 0.0209(7) 0.0007(6) 0.0030(6) 0.0039(6)
    C19 0.0402(9) 0.0246(8) 0.0314(9) -0.0006(7) -0.0010(7) 0.0005(7)
    C20 0.0425(10) 0.0277(8) 0.0251(8) 0.0061(7) -0.0007(7) 0.0049(6)
    C21 0.0378(9) 0.0299(8) 0.0300(8) 0.0010(7) 0.0075(7) -0.0007(7)
    C22 0.0203(7) 0.0194(7) 0.0209(7) 0.0005(6) -0.0003(6) -0.0014(6)
    C23 0.0207(8) 0.0340(9) 0.0353(9) 0.0037(6) 0.0082(6) 0.0009(7)
    C24 0.0148(6) 0.0229(7) 0.0219(7) 0.0010(5) -0.0006(5) 0.0021(6)
    C25 0.0328(9) 0.0313(8) 0.0249(8) -0.0065(7) 0.0008(6) 0.0099(7)
    C1S 0.036(4) 0.090(5) 0.055(4) -0.004(3) 0.028(3) -0.002(3)
    C2S 0.049(3) 0.082(3) 0.060(4) -0.003(2) 0.026(3) 0.013(3)
    C3S 0.036(3) 0.070(3) 0.047(3) 0.013(3) 0.007(2) 0.020(3)
    C4S 0.0258(17) 0.052(2) 0.044(2) 0.0120(15) 0.0153(15) 0.0192(17)
    N1 0.0199(6) 0.0199(6) 0.0185(6) -0.0012(5) -0.0039(5) 0.0028(5)
    N2 0.0200(6) 0.0372(8) 0.0280(7) 0.0004(5) -0.0007(5) 0.0136(6)
    O1 0.0223(5) 0.0244(5) 0.0319(6) -0.0049(4) 0.0000(4) -0.0021(4)
    O2 0.0326(6) 0.0207(6) 0.0437(7) 0.0006(5) 0.0019(5) -0.0024(5)
    O3 0.0185(5) 0.0251(5) 0.0232(5) 0.0016(4) 0.0023(4) 0.0073(4)
    O4 0.0204(5) 0.0408(7) 0.0277(6) 0.0047(5) -0.0027(4) 0.0086(5)
    O5 0.0175(5) 0.0271(5) 0.0236(5) 0.0021(4) 0.0035(4) 0.0028(4)
    O6 0.0417(7) 0.0463(7) 0.0214(6) -0.0190(6) -0.0069(5) 0.0048(5)
    O7 0.0284(5) 0.0218(5) 0.0202(5) -0.0045(4) 0.0014(4) 0.0039(4)
    O1S 0.104(3) 0.113(3) 0.094(3) -0.019(3) 0.029(2) 0.021(3)
    O2S 0.0419(18) 0.0739(19) 0.052(4) 0.0088(17) 0.017(3) 0.014(3)
    S1 0.0304(2) 0.0225(2) 0.0294(2) -0.00151(15) -0.00565(16) -0.00288(15)
_geom_special_details
;
All e.s.d.'s (except the e.s.d. in the dihedral angle between two l.s. planes)
are estimated using the full covariance matrix. The cell e.s.d.'s are taken
into account individually in the estimation of e.s.d.'s in distances, angles
and torsion angles; correlations between e.s.d.'s in cell parameters are only
used when they are defined by crystal symmetry. An approximate (isotropic)
treatment of cell e.s.d.'s is used for estimating e.s.d.'s involving l.s.
planes.
;
loop_
    _geom_bond_atom_site_label_1
    _geom_bond_atom_site_label_2
    _geom_bond_site_symmetry_2
    _geom_bond_distance
    _geom_bond_publ_flag
    C1 O1 . 1.3759(18) ?
    C1 C2 . 1.390(2) ?
    C1 C6 . 1.392(2) ?
    C2 C3 . 1.374(2) ?
    C2 H1 . 0.93 ?
    C3 C4 . 1.392(2) ?
    C3 H2 . 0.93 ?
    C4 C5 . 1.378(2) ?
    C4 H3 . 0.93 ?
    C5 C6 . 1.407(2) ?
    C5 H4 . 0.93 ?
    C6 C7 . 1.4667(19) ?
    C7 C8 . 1.377(2) ?
    C7 N1 . 1.3844(18) ?
    C8 C9 . 1.458(2) ?
    C8 C14 . 1.467(2) ?
    C9 O2 . 1.2088(19) ?
    C9 O1 . 1.3737(18) ?
    C10 N1 . 1.4721(18) ?
    C10 C11 . 1.521(2) ?
    C10 H5 . 0.97 ?
    C10 H6 . 0.97 ?
    C11 S1 . 1.8110(15) ?
    C11 H7 . 0.97 ?
    C11 H8 . 0.97 ?
    C12 C13 . 1.520(2) ?
    C12 S1 . 1.8027(15) ?
    C12 H10 . 0.97 ?
    C12 H9 . 0.97 ?
    C13 N1 . 1.4680(17) ?
    C13 H11 . 0.97 ?
    C13 H12 . 0.97 ?
    C14 C15 . 1.348(2) ?
    C14 O3 . 1.4058(17) ?
    C15 C16 . 1.4440(19) ?
    C15 C24 . 1.4830(19) ?
    C16 C17 . 1.383(2) ?
    C16 C22 . 1.441(2) ?
    C17 N2 . 1.3357(19) ?
    C17 O3 . 1.3527(17) ?
    C18 N2 . 1.4817(19) ?
    C18 C21 . 1.525(2) ?
    C18 C20 . 1.526(2) ?
    C18 C19 . 1.526(2) ?
    C19 H14 . 0.96 ?
    C19 H16 . 0.96 ?
    C19 H15 . 0.96 ?
    C20 H17 . 0.96 ?
    C20 H18 . 0.96 ?
    C20 H19 . 0.96 ?
    C21 H20 . 0.96 ?
    C21 H22 . 0.96 ?
    C21 H21 . 0.96 ?
    C22 O4 . 1.2197(17) ?
    C22 O5 . 1.3457(17) ?
    C23 O5 . 1.4444(17) ?
    C23 H23 . 0.96 ?
    C23 H24 . 0.96 ?
    C23 H25 . 0.96 ?
    C24 O6 . 1.2001(18) ?
    C24 O7 . 1.3367(17) ?
    C25 O7 . 1.4469(18) ?
    C25 H26 . 0.96 ?
    C25 H27 . 0.96 ?
    C25 H28 . 0.96 ?
    C1S C2S . 1.51(3) ?
    C1S H1SA . 0.96 ?
    C1S H1SB . 0.96 ?
    C1S H1SC . 0.96 ?
    C2S O1S . 1.23(3) ?
    C2S O2S . 1.396(16) ?
    C3S O2S . 1.446(19) ?
    C3S C4S . 1.693(13) ?
    C3S H3SA . 0.97 ?
    C3S H3SB . 0.97 ?
    C4S H4SA . 0.96 ?
    C4S H4SB . 0.96 ?
    C4S H4SC . 0.96 ?
    N2 H13 . 0.86 ?
loop_
    _geom_angle_atom_site_label_1
    _geom_angle_atom_site_label_2
    _geom_angle_atom_site_label_3
    _geom_angle_site_symmetry_1
    _geom_angle_site_symmetry_3
    _geom_angle
    _geom_angle_publ_flag
    O1 C1 C2 . . 115.75(13) ?
    O1 C1 C6 . . 122.08(13) ?
    C2 C1 C6 . . 122.13(14) ?
    C3 C2 C1 . . 119.52(15) ?
    C3 C2 H1 . . 120.2 ?
    C1 C2 H1 . . 120.2 ?
    C2 C3 C4 . . 120.00(14) ?
    C2 C3 H2 . . 120.0 ?
    C4 C3 H2 . . 120.0 ?
    C5 C4 C3 . . 119.90(15) ?
    C5 C4 H3 . . 120.1 ?
    C3 C4 H3 . . 120.1 ?
    C4 C5 C6 . . 121.52(15) ?
    C4 C5 H4 . . 119.2 ?
    C6 C5 H4 . . 119.2 ?
    C1 C6 C5 . . 116.71(13) ?
    C1 C6 C7 . . 118.48(13) ?
    C5 C6 C7 . . 124.67(13) ?
    C8 C7 N1 . . 123.80(12) ?
    C8 C7 C6 . . 118.12(13) ?
    N1 C7 C6 . . 117.96(12) ?
    C7 C8 C9 . . 121.56(13) ?
    C7 C8 C14 . . 124.09(13) ?
    C9 C8 C14 . . 114.21(12) ?
    O2 C9 O1 . . 116.85(13) ?
    O2 C9 C8 . . 125.21(14) ?
    O1 C9 C8 . . 117.91(12) ?
    N1 C10 C11 . . 111.94(11) ?
    N1 C10 H5 . . 109.2 ?
    C11 C10 H5 . . 109.2 ?
    N1 C10 H6 . . 109.2 ?
    C11 C10 H6 . . 109.2 ?
    H5 C10 H6 . . 107.9 ?
    C10 C11 S1 . . 111.17(10) ?
    C10 C11 H7 . . 109.4 ?
    S1 C11 H7 . . 109.4 ?
    C10 C11 H8 . . 109.4 ?
    S1 C11 H8 . . 109.4 ?
    H7 C11 H8 . . 108.0 ?
    C13 C12 S1 . . 112.52(10) ?
    C13 C12 H10 . . 109.1 ?
    S1 C12 H10 . . 109.1 ?
    C13 C12 H9 . . 109.1 ?
    S1 C12 H9 . . 109.1 ?
    H10 C12 H9 . . 107.8 ?
    N1 C13 C12 . . 109.89(11) ?
    N1 C13 H11 . . 109.7 ?
    C12 C13 H11 . . 109.7 ?
    N1 C13 H12 . . 109.7 ?
    C12 C13 H12 . . 109.7 ?
    H11 C13 H12 . . 108.2 ?
    C15 C14 O3 . . 109.12(12) ?
    C15 C14 C8 . . 134.25(13) ?
    O3 C14 C8 . . 116.62(12) ?
    C14 C15 C16 . . 107.78(12) ?
    C14 C15 C24 . . 125.94(13) ?
    C16 C15 C24 . . 126.25(12) ?
    C17 C16 C22 . . 121.81(13) ?
    C17 C16 C15 . . 105.20(12) ?
    C22 C16 C15 . . 131.59(13) ?
    N2 C17 O3 . . 119.51(13) ?
    N2 C17 C16 . . 129.71(13) ?
    O3 C17 C16 . . 110.72(12) ?
    N2 C18 C21 . . 109.92(13) ?
    N2 C18 C20 . . 105.19(12) ?
    C21 C18 C20 . . 109.66(13) ?
    N2 C18 C19 . . 110.86(12) ?
    C21 C18 C19 . . 111.06(13) ?
    C20 C18 C19 . . 109.99(13) ?
    C18 C19 H14 . . 109.5 ?
    C18 C19 H16 . . 109.5 ?
    H14 C19 H16 . . 109.5 ?
    C18 C19 H15 . . 109.5 ?
    H14 C19 H15 . . 109.5 ?
    H16 C19 H15 . . 109.5 ?
    C18 C20 H17 . . 109.5 ?
    C18 C20 H18 . . 109.5 ?
    H17 C20 H18 . . 109.5 ?
    C18 C20 H19 . . 109.5 ?
    H17 C20 H19 . . 109.5 ?
    H18 C20 H19 . . 109.5 ?
    C18 C21 H20 . . 109.5 ?
    C18 C21 H22 . . 109.5 ?
    H20 C21 H22 . . 109.5 ?
    C18 C21 H21 . . 109.5 ?
    H20 C21 H21 . . 109.5 ?
    H22 C21 H21 . . 109.5 ?
    O4 C22 O5 . . 122.69(13) ?
    O4 C22 C16 . . 123.71(13) ?
    O5 C22 C16 . . 113.56(12) ?
    O5 C23 H23 . . 109.5 ?
    O5 C23 H24 . . 109.5 ?
    H23 C23 H24 . . 109.5 ?
    O5 C23 H25 . . 109.5 ?
    H23 C23 H25 . . 109.5 ?
    H24 C23 H25 . . 109.5 ?
    O6 C24 O7 . . 123.96(13) ?
    O6 C24 C15 . . 124.46(13) ?
    O7 C24 C15 . . 111.57(12) ?
    O7 C25 H26 . . 109.5 ?
    O7 C25 H27 . . 109.5 ?
    H26 C25 H27 . . 109.5 ?
    O7 C25 H28 . . 109.5 ?
    H26 C25 H28 . . 109.5 ?
    H27 C25 H28 . . 109.5 ?
    C2S C1S H1SA . . 109.5 ?
    C2S C1S H1SB . . 109.5 ?
    H1SA C1S H1SB . . 109.5 ?
    C2S C1S H1SC . . 109.5 ?
    H1SA C1S H1SC . . 109.5 ?
    H1SB C1S H1SC . . 109.5 ?
    O1S C2S O2S . . 117.(2) ?
    O1S C2S C1S . . 122.(3) ?
    O2S C2S C1S . . 120.8(16) ?
    O2S C3S C4S . . 104.1(11) ?
    O2S C3S H3SA . . 110.9 ?
    C4S C3S H3SA . . 110.9 ?
    O2S C3S H3SB . . 110.9 ?
    C4S C3S H3SB . . 110.9 ?
    H3SA C3S H3SB . . 109.0 ?
    C3S C4S H4SA . . 109.5 ?
    C3S C4S H4SB . . 109.5 ?
    H4SA C4S H4SB . . 109.5 ?
    C3S C4S H4SC . . 109.5 ?
    H4SA C4S H4SC . . 109.5 ?
    H4SB C4S H4SC . . 109.5 ?
    C7 N1 C13 . . 121.00(11) ?
    C7 N1 C10 . . 120.47(11) ?
    C13 N1 C10 . . 113.69(11) ?
    C17 N2 C18 . . 128.18(13) ?
    C17 N2 H13 . . 115.9 ?
    C18 N2 H13 . . 115.9 ?
    C9 O1 C1 . . 121.51(11) ?
    C17 O3 C14 . . 107.11(11) ?
    C22 O5 C23 . . 115.10(11) ?
    C24 O7 C25 . . 114.92(11) ?
    C2S O2S C3S . . 112.1(10) ?
    C12 S1 C11 . . 97.82(7) ?
loop_
    _geom_torsion_atom_site_label_1
    _geom_torsion_atom_site_label_2
    _geom_torsion_atom_site_label_3
    _geom_torsion_atom_site_label_4
    _geom_torsion_site_symmetry_1
    _geom_torsion_site_symmetry_2
    _geom_torsion_site_symmetry_3
    _geom_torsion_site_symmetry_4
    _geom_torsion
    _geom_torsion_publ_flag
    O1 C1 C2 C3 . . . . -175.67(13) ?
    C6 C1 C2 C3 . . . . 2.1(2) ?
    C1 C2 C3 C4 . . . . 1.9(2) ?
    C2 C3 C4 C5 . . . . -2.8(2) ?
    C3 C4 C5 C6 . . . . -0.4(2) ?
    O1 C1 C6 C5 . . . . 172.56(13) ?
    C2 C1 C6 C5 . . . . -5.1(2) ?
    O1 C1 C6 C7 . . . . -3.4(2) ?
    C2 C1 C6 C7 . . . . 178.92(13) ?
    C4 C5 C6 C1 . . . . 4.2(2) ?
    C4 C5 C6 C7 . . . . 179.92(14) ?
    C1 C6 C7 C8 . . . . 0.98(19) ?
    C5 C6 C7 C8 . . . . -174.66(13) ?
    C1 C6 C7 N1 . . . . 177.15(12) ?
    C5 C6 C7 N1 . . . . 1.5(2) ?
    N1 C7 C8 C9 . . . . -171.86(13) ?
    C6 C7 C8 C9 . . . . 4.1(2) ?
    N1 C7 C8 C14 . . . . 12.7(2) ?
    C6 C7 C8 C14 . . . . -171.36(12) ?
    C7 C8 C9 O2 . . . . 175.03(15) ?
    C14 C8 C9 O2 . . . . -9.1(2) ?
    C7 C8 C9 O1 . . . . -6.8(2) ?
    C14 C8 C9 O1 . . . . 169.05(12) ?
    N1 C10 C11 S1 . . . . -60.96(14) ?
    S1 C12 C13 N1 . . . . 62.57(14) ?
    C7 C8 C14 C15 . . . . 61.3(2) ?
    C9 C8 C14 C15 . . . . -114.41(18) ?
    C7 C8 C14 O3 . . . . -117.28(15) ?
    C9 C8 C14 O3 . . . . 66.99(16) ?
    O3 C14 C15 C16 . . . . 0.03(16) ?
    C8 C14 C15 C16 . . . . -178.64(15) ?
    O3 C14 C15 C24 . . . . -178.07(12) ?
    C8 C14 C15 C24 . . . . 3.3(3) ?
    C14 C15 C16 C17 . . . . -1.50(16) ?
    C24 C15 C16 C17 . . . . 176.60(13) ?
    C14 C15 C16 C22 . . . . -167.79(15) ?
    C24 C15 C16 C22 . . . . 10.3(2) ?
    C22 C16 C17 N2 . . . . -6.8(2) ?
    C15 C16 C17 N2 . . . . -174.76(15) ?
    C22 C16 C17 O3 . . . . 170.45(13) ?
    C15 C16 C17 O3 . . . . 2.48(16) ?
    C17 C16 C22 O4 . . . . 10.8(2) ?
    C15 C16 C22 O4 . . . . 175.22(15) ?
    C17 C16 C22 O5 . . . . -166.81(13) ?
    C15 C16 C22 O5 . . . . -2.4(2) ?
    C14 C15 C24 O6 . . . . 58.0(2) ?
    C16 C15 C24 O6 . . . . -119.79(17) ?
    C14 C15 C24 O7 . . . . -123.19(15) ?
    C16 C15 C24 O7 . . . . 59.05(18) ?
    C8 C7 N1 C13 . . . . 28.2(2) ?
    C6 C7 N1 C13 . . . . -147.75(13) ?
    C8 C7 N1 C10 . . . . -125.64(15) ?
    C6 C7 N1 C10 . . . . 58.43(17) ?
    C12 C13 N1 C7 . . . . 139.30(13) ?
    C12 C13 N1 C10 . . . . -65.24(15) ?
    C11 C10 N1 C7 . . . . -138.82(13) ?
    C11 C10 N1 C13 . . . . 65.57(15) ?
    O3 C17 N2 C18 . . . . -10.2(2) ?
    C16 C17 N2 C18 . . . . 166.87(15) ?
    C21 C18 N2 C17 . . . . 73.7(2) ?
    C20 C18 N2 C17 . . . . -168.28(15) ?
    C19 C18 N2 C17 . . . . -49.4(2) ?
    O2 C9 O1 C1 . . . . -177.30(13) ?
    C8 C9 O1 C1 . . . . 4.37(19) ?
    C2 C1 O1 C9 . . . . 178.43(13) ?
    C6 C1 O1 C9 . . . . 0.6(2) ?
    N2 C17 O3 C14 . . . . 175.06(13) ?
    C16 C17 O3 C14 . . . . -2.50(16) ?
    C15 C14 O3 C17 . . . . 1.49(15) ?
    C8 C14 O3 C17 . . . . -179.57(12) ?
    O4 C22 O5 C23 . . . . -2.8(2) ?
    C16 C22 O5 C23 . . . . 174.87(12) ?
    O6 C24 O7 C25 . . . . 9.0(2) ?
    C15 C24 O7 C25 . . . . -169.88(12) ?
    O1S C2S O2S C3S . . . . 9.0(14) ?
    C1S C2S O2S C3S . . . . -175.(2) ?
    C4S C3S O2S C2S . . . . -174.6(5) ?
    C13 C12 S1 C11 . . . . -53.91(11) ?
    C10 C11 S1 C12 . . . . 52.18(11) ?
loop_
    _geom_hbond_atom_site_label_D
    _geom_hbond_atom_site_label_H
    _geom_hbond_atom_site_label_A
    _geom_hbond_site_symmetry_A
    _geom_hbond_distance_DH
    _geom_hbond_distance_HA
    _geom_hbond_distance_DA
    _geom_hbond_angle_DHA
    N2 H13 O4 . 0.86 2.25 2.8255(17) 125
    C3 H2 O6 3_756 0.93 2.41 3.325(2) 167
    C12 H9 O4 3_655 0.97 2.44 3.1531(18) 130
    C12 H10 O1S 1_554 0.97 2.48 3.208(5) 132
    C19 H15 O3 . 0.96 2.42 3.0090(19) 119
    C23 H23 S1 2_655 0.96 2.78 3.5639(17) 139
    C25 H26 S1 4_556 0.96 2.83 3.7406(18) 159
