# Supplementary material for: Crystal structure of 3,4-dimethyl 2-(tert-butyl­amino)-5-[2-oxo-4-(thio­morpholin-4-yl)-2H-chromen-3-yl]furan-3,4-di­carboxyl­ate ethyl acetate hemisolvate
Source: Acta Crystallogr E Crystallogr Commun. 2015 Nov 28;71(Pt 12):o1003–4. doi: 10.1107/S2056989015021970 (PMC4719946; doi:10.1107/S2056989015021970)
Supplement: Supplementary file 2 [file e-71-o1003-Isup2.hkl]

# 
# h,k,l, Fc-squared, Fo-squared, sigma(Fo-squared) and status flag 
# 
data_I
_shelx_title ' PrasadNS_0ma in P2(1)/c' 
_shelx_refln_list_code          4 
_shelx_F_calc_maximum      282.06 
_exptl_crystal_F_000      1152.00 
_reflns_d_resolution_high  0.8400 
 
loop_ 
 _symmetry_equiv_pos_as_xyz 
 'x, y, z' 
 '-x, y+1/2, -z+1/2' 
 '-x, -y, -z' 
 'x, -y-1/2, z-1/2' 
 
_cell_length_a    14.3733 
_cell_length_b    16.1159 
_cell_length_c    11.7019 
_cell_angle_alpha  90.000 
_cell_angle_beta   95.007 
_cell_angle_gamma  90.000 
 
_shelx_F_squared_multiplier     1.000 
 
loop_ 
 _refln_index_h 
 _refln_index_k 
 _refln_index_l 
 _refln_F_squared_calc 
 _refln_F_squared_meas 
 _refln_F_squared_sigma 
 _refln_observed_status 
   1   0   0       24.10        0.00      4.57 o 
   2   0   0      101.00      113.78      2.29 o 
   3   0   0      898.22      950.92     11.55 o 
   4   0   0     1085.25     1123.00     13.82 o 
   5   0   0     5833.03     6272.77     83.26 o 
   6   0   0       73.03       54.47      2.38 o 
   7   0   0     6814.56     7292.19     95.18 o 
   8   0   0      342.90      389.29      6.57 o 
   9   0   0      785.35      825.76     11.95 o 
  10   0   0     2088.60     1988.74     29.82 o 
  11   0   0       52.03       41.63      2.66 o 
  12   0   0     1067.19     1111.17     19.40 o 
  13   0   0       68.09       78.27      6.27 o 
  14   0   0        4.28        4.92      3.56 o 
  15   0   0      778.81      717.35     19.16 o 
  16   0   0      504.82      469.74     25.33 o 
  17   0   0      355.55      377.04     14.26 o 
   1   1   0      173.68       41.16      2.37 o 
   2   1   0     3034.06     2566.18     22.33 o 
   3   1   0    14825.52    14599.31    115.85 o 
   4   1   0    15846.92    15580.57    123.64 o 
   5   1   0     3743.78     3439.44     28.20 o 
   6   1   0     2063.33     1984.26     18.05 o 
   7   1   0     1827.21     1608.69     14.30 o 
   8   1   0     1423.91     1477.85     16.49 o 
   9   1   0      213.68      176.45      3.36 o 
  10   1   0       93.98       92.46      2.51 o 
  11   1   0     1530.55     1530.49     20.98 o 
  12   1   0        7.11        6.33      1.80 o 
  13   1   0     1127.28     1037.23     16.80 o 
  14   1   0        0.77        1.31      2.37 o 
  15   1   0       59.20       81.59      5.16 o 
  16   1   0      169.26      191.56      7.06 o 
  17   1   0       23.22       31.74      4.19 o 
   0   2   0    20342.21    19199.85    214.96 o 
   1   2   0      509.07      349.09      3.21 o 
   2   2   0    19820.69    19064.79    161.47 o 
   3   2   0    10510.66    10024.37     85.41 o 
   4   2   0     6566.04     6639.42     53.27 o 
   5   2   0        3.32       -0.74      0.74 o 
   6   2   0      785.66      827.85      7.89 o 
   7   2   0      588.88      637.55      7.36 o 
   8   2   0       68.54       66.33      1.78 o 
   9   2   0      566.58      585.69      6.49 o 
  10   2   0      107.57       97.92      2.78 o 
  11   2   0      967.93      911.34     14.28 o 
  12   2   0      128.62      152.26      4.02 o 
  13   2   0      809.06      788.45     12.24 o 
  14   2   0     1552.14     1567.72     23.23 o 
  15   2   0      304.45      303.87      8.40 o 
  16   2   0       34.91       50.61      4.33 o 
   1   3   0     1741.24     1765.89     15.43 o 
   2   3   0    13132.21    12824.20    118.60 o 
   3   3   0     9348.14     9322.41     79.69 o 
   4   3   0     5108.19     5060.78     43.90 o 
   5   3   0      158.07      146.12      2.34 o 
   6   3   0      521.59      472.29      5.57 o 
   7   3   0     1955.22     1919.38     16.77 o 
   8   3   0      381.21      461.52      5.26 o 
   9   3   0      575.94      530.61      8.66 o 
  10   3   0       81.17       93.58      2.88 o 
  11   3   0      182.81      221.38      4.74 o 
  12   3   0        0.13        1.40      1.61 o 
  13   3   0        4.02        0.31      1.65 o 
  14   3   0      106.77       97.05      5.09 o 
  15   3   0        6.87        3.34      3.88 o 
  16   3   0       68.55       92.21      5.62 o 
   0   4   0      150.28       93.45      2.27 o 
   1   4   0      100.96       70.33      1.20 o 
   2   4   0     4025.90     4000.37     32.41 o 
   3   4   0      505.53      465.91      5.00 o 
   4   4   0        1.69        1.50      0.65 o 
   5   4   0       41.70       65.26      2.43 o 
   6   4   0     2933.21     3141.57     28.25 o 
   7   4   0     1910.27     1942.23     18.33 o 
   8   4   0     2002.70     2010.28     19.13 o 
   9   4   0      609.95      615.24      8.34 o 
  10   4   0     2328.07     2263.04     23.85 o 
  11   4   0      664.06      683.34      9.55 o 
  12   4   0       96.05       87.82      3.57 o 
  13   4   0      312.15      307.86      6.26 o 
  14   4   0       13.70       10.92      3.21 o 
  15   4   0       20.99       25.48      3.73 o 
  16   4   0       93.00      101.31      5.89 o 
   1   5   0     1205.80     1006.99      8.81 o 
   2   5   0      763.79      728.20      6.66 o 
   3   5   0     4877.51     4995.63     40.52 o 
   4   5   0      842.81      939.40      9.73 o 
   5   5   0     1307.21     1446.47     13.81 o 
   6   5   0        0.02        2.70      0.94 o 
   7   5   0      154.11       98.93      2.34 o 
   8   5   0       23.41       23.56      1.39 o 
   9   5   0      244.95      273.44      7.31 o 
  10   5   0      952.89      936.09     14.34 o 
  11   5   0      493.84      473.06      8.79 o 
  12   5   0      288.84      310.83      6.23 o 
  13   5   0      492.82      483.42      8.28 o 
  14   5   0       20.57       24.75      2.66 o 
  15   5   0        0.06        2.40      3.19 o 
  16   5   0       54.02       33.28      4.27 o 
   0   6   0     7940.35     7901.53     89.72 o 
   1   6   0      476.08      501.25      4.94 o 
   2   6   0      942.37      981.11      8.87 o 
   3   6   0      166.60      169.92      2.48 o 
   4   6   0     1570.66     1621.56     14.20 o 
   5   6   0      163.67      176.83      3.01 o 
   6   6   0     4702.83     4909.81     43.46 o 
   7   6   0     1293.26     1349.62     13.57 o 
   8   6   0      147.33      179.15      3.82 o 
   9   6   0      120.28      107.60      3.38 o 
  10   6   0        5.87        8.25      1.74 o 
  11   6   0       40.73       35.96      2.62 o 
  12   6   0       57.00       58.09      5.07 o 
  13   6   0       15.86       18.38      2.52 o 
  14   6   0      345.48      336.45      7.10 o 
  15   6   0       19.71       14.23      4.67 o 
  16   6   0        1.99        3.97      4.48 o 
   1   7   0       79.02      109.02      2.77 o 
   2   7   0      556.63      585.09      5.77 o 
   3   7   0     2344.50     2481.72     20.98 o 
   4   7   0     7288.86     7924.67     64.12 o 
   5   7   0     2079.93     2320.78     21.60 o 
   6   7   0        6.88        4.39      1.15 o 
   7   7   0      132.95      127.75      2.79 o 
   8   7   0      638.03      568.08      7.08 o 
   9   7   0        0.04       -1.31      1.31 o 
  10   7   0      260.83      252.39      5.29 o 
  11   7   0     2420.86     2419.12     41.37 o 
  12   7   0        0.77        0.35      1.81 o 
  13   7   0      630.58      634.37     10.06 o 
  14   7   0       69.48       81.59      5.86 o 
  15   7   0       12.95       14.02      3.19 o 
   0   8   0        0.01       -0.16      1.71 o 
   1   8   0       80.50       77.08      1.71 o 
   2   8   0       45.53       43.49      1.42 o 
   3   8   0     1314.56     1409.88     12.67 o 
   4   8   0      188.11      206.63      2.97 o 
   5   8   0      124.78      108.17      2.19 o 
   6   8   0       27.82       28.86      1.62 o 
   7   8   0       38.89       49.05      2.26 o 
   8   8   0      192.57      214.02      4.59 o 
   9   8   0      114.83      105.81      3.55 o 
  10   8   0       20.76       15.31      2.22 o 
  11   8   0        1.02        2.94      2.01 o 
  12   8   0        0.99        2.59      2.25 o 
  13   8   0       39.37       33.07      3.86 o 
  14   8   0      317.26      318.24      7.86 o 
  15   8   0       51.37       52.41      4.09 o 
   1   9   0       21.83       19.21      1.13 o 
   2   9   0      907.95     1039.28      9.76 o 
   3   9   0      271.84      344.88      4.16 o 
   4   9   0     1146.43     1283.54     11.86 o 
   5   9   0       20.94       20.14      1.64 o 
   6   9   0       13.73       16.57      1.75 o 
   7   9   0       11.39       16.23      1.49 o 
   8   9   0      378.45      391.14      7.50 o 
   9   9   0       98.72      110.76      4.14 o 
  10   9   0      233.87      207.62      5.60 o 
  11   9   0        0.02       -0.76      2.07 o 
  12   9   0       15.70       17.51      2.78 o 
  13   9   0      156.37      142.43      5.54 o 
  14   9   0      531.94      564.32     10.82 o 
  15   9   0       45.82       44.34      4.11 o 
   0  10   0      530.69      583.36      8.90 o 
   1  10   0       61.21       68.98      1.82 o 
   2  10   0      624.51      587.81      6.30 o 
   3  10   0      375.20      439.03      5.15 o 
   4  10   0      153.35      177.92      3.22 o 
   5  10   0      303.85      303.97      5.03 o 
   6  10   0      233.27      242.80      4.51 o 
   7  10   0      627.00      632.81      9.67 o 
   8  10   0      471.56      452.30      8.97 o 
   9  10   0      853.19      823.71     12.62 o 
  10  10   0      262.73      258.13      7.88 o 
  11  10   0      204.89      203.98      6.00 o 
  12  10   0        8.56       11.65      2.70 o 
  13  10   0       38.22       37.83      3.57 o 
  14  10   0      248.27      274.03      7.75 o 
   1  11   0       21.95       32.02      3.06 o 
   2  11   0      388.22      390.61      6.16 o 
   3  11   0      462.96      473.13      7.06 o 
   4  11   0     1058.35     1103.55     13.22 o 
   5  11   0     1089.75     1072.71     12.56 o 
   6  11   0      624.80      686.92      9.13 o 
   7  11   0       61.12       60.14      3.14 o 
   8  11   0        9.75        9.86      2.25 o 
   9  11   0      504.61      488.06      8.67 o 
  10  11   0      268.09      287.96      7.68 o 
  11  11   0      789.31      750.41     13.72 o 
  12  11   0        5.43        0.07      4.23 o 
  13  11   0       19.48       22.22      3.68 o 
   0  12   0     2381.51     2382.32     34.55 o 
   1  12   0     1394.02     1438.84     15.86 o 
   2  12   0       80.18       89.70      2.62 o 
   3  12   0       23.86       28.00      2.05 o 
   4  12   0       45.80       42.30      2.29 o 
   5  12   0       76.25       75.21      2.83 o 
   6  12   0        0.22       -0.32      1.85 o 
   7  12   0       29.95       29.21      3.08 o 
   8  12   0      964.03      948.23     16.62 o 
   9  12   0       47.72       56.97      3.80 o 
  10  12   0      358.02      348.21      9.74 o 
  11  12   0      145.71      133.82      5.15 o 
  12  12   0       14.39        7.38      2.72 o 
  13  12   0        0.02        1.59      2.49 o 
   1  13   0        1.28        0.97      2.22 o 
   2  13   0       13.76       13.68      1.71 o 
   3  13   0       66.17       57.63      3.08 o 
   4  13   0     1039.17     1092.40     13.19 o 
   5  13   0      157.43      152.19      3.89 o 
   6  13   0       56.49       51.71      3.75 o 
   7  13   0      193.22      182.45      5.22 o 
   8  13   0      279.42      287.41      6.67 o 
   9  13   0      544.40      540.60      9.87 o 
  10  13   0       19.15       12.42      2.72 o 
  11  13   0        5.67        2.43      2.42 o 
  12  13   0      157.87      167.58      8.29 o 
   0  14   0     4886.90     4950.85     68.95 o 
   1  14   0     2264.66     2194.63     23.41 o 
   2  14   0       79.18       85.87      4.23 o 
   3  14   0      115.50      108.26      4.04 o 
   4  14   0      227.96      237.85      5.82 o 
   5  14   0      265.85      259.80     14.79 o 
   6  14   0      818.53      750.20     13.52 o 
   7  14   0      361.21      335.79      7.93 o 
   8  14   0      142.57      162.75      5.27 o 
   9  14   0      153.58      151.78      5.28 o 
  10  14   0       71.12       85.35      4.57 o 
  11  14   0       68.74       74.26      4.57 o 
   1  15   0      178.30      192.69      5.12 o 
   2  15   0      188.22      196.02      5.73 o 
   3  15   0        0.45       -0.49      1.64 o 
   4  15   0        0.46       -0.49      2.13 o 
   5  15   0      310.35      310.37     13.37 o 
   6  15   0       81.41       81.96      4.89 o 
   7  15   0      556.77      567.22     11.75 o 
   8  15   0      200.05      189.31      6.67 o 
   9  15   0      365.94      374.77      9.72 o 
  10  15   0        0.07       -1.79      2.51 o 
   0  16   0      726.57      703.23     14.23 o 
   1  16   0        0.03       -0.72      1.85 o 
   2  16   0      156.41      160.89      4.98 o 
   3  16   0      544.13      532.70      9.55 o 
   4  16   0       29.01       36.37      3.88 o 
   5  16   0       71.22       70.49      4.58 o 
   6  16   0      391.01      396.39      9.54 o 
   7  16   0        0.66       -2.55      2.55 o 
   8  16   0      297.81      267.25      9.05 o 
   9  16   0        3.11        6.21      3.13 o 
   1  17   0       72.84       90.09      4.29 o 
   2  17   0      126.24      123.31      5.56 o 
   3  17   0      224.21      204.04      6.83 o 
   4  17   0      152.44      152.55      6.31 o 
   5  17   0      314.06      313.12      8.64 o 
   6  17   0       14.32       13.26      4.00 o 
   7  17   0      186.32      210.06      7.38 o 
   0  18   0      829.23      898.64     36.41 o 
   1  18   0       29.03       36.61      3.93 o 
   2  18   0      772.15      765.71     12.67 o 
   3  18   0       77.23       63.12      4.56 o 
   4  18   0      511.12      504.22     11.40 o 
   5  18   0       10.80        3.88      4.23 o 
   1  19   0      268.73      293.45      8.71 o 
   2  19   0       10.38       13.97      3.90 o 
 -17   1   1       43.41       40.63      4.55 o 
 -16   1   1      579.21      604.66     12.82 o 
 -15   1   1      124.81      107.99      5.57 o 
 -14   1   1      233.22      228.66      6.92 o 
 -13   1   1     1050.24     1020.16     16.42 o 
 -12   1   1       16.65       15.20      2.18 o 
 -11   1   1       71.26       93.36      3.07 o 
 -10   1   1     1876.56     1854.58     18.18 o 
  -9   1   1     1951.50     2081.36     23.07 o 
  -8   1   1     6889.57     7201.06    102.87 o 
  -7   1   1      108.38      101.77      2.84 o 
  -6   1   1     7783.72     8100.77     73.52 o 
  -5   1   1     3068.97     3113.75     25.62 o 
  -4   1   1     6470.21     6190.45     63.13 o 
  -3   1   1      341.02      256.45      2.78 o 
  -2   1   1     1431.56     1400.02     14.42 o 
  -1   1   1    20727.91    20771.92    219.31 o 
   0   1   1     1297.84      993.25     39.96 o 
   1   1   1     4927.89     4960.37     39.50 o 
   2   1   1      158.84      153.45      1.86 o 
   3   1   1        5.37       14.47      0.66 o 
   4   1   1      284.76      268.81      3.11 o 
   5   1   1       36.54       24.64      1.22 o 
   6   1   1        0.04        1.40      1.65 o 
   7   1   1     2053.07     2318.10     20.08 o 
   8   1   1     1846.51     2057.23     22.55 o 
   9   1   1       31.06       38.75      1.66 o 
  10   1   1       59.43       53.17      1.90 o 
  11   1   1        0.00        2.21      1.31 o 
  12   1   1      129.14      118.10      3.89 o 
  13   1   1      133.42      119.58      4.53 o 
  14   1   1       29.30       21.27      3.77 o 
  15   1   1      182.87      141.49      6.05 o 
  16   1   1      318.74      354.08      9.54 o 
 -17   2   1       95.26       97.61      6.03 o 
 -16   2   1      101.13      116.13      6.04 o 
 -15   2   1       67.58       57.09      4.44 o 
 -14   2   1      263.25      250.57      8.80 o 
 -13   2   1      290.74      267.49      6.98 o 
 -12   2   1      100.84      112.71      3.53 o 
 -11   2   1      126.94      131.81      3.95 o 
 -10   2   1     1707.81     1702.23     22.87 o 
  -9   2   1     1312.84     1418.34     18.47 o 
  -8   2   1       59.46       86.03      2.74 o 
  -7   2   1      189.44      197.04      2.90 o 
  -6   2   1      739.78      666.98      6.70 o 
  -5   2   1        8.19        1.49      0.52 o 
  -4   2   1        0.84        2.44      0.54 o 
  -3   2   1     3382.51     3262.24     42.09 o 
  -2   2   1     5274.64     4857.31     44.58 o 
  -1   2   1        0.03       -0.46      0.46 o 
   0   2   1      910.62      932.07      8.37 o 
   1   2   1     3708.66     3862.81     32.98 o 
   2   2   1     8581.85     7919.81     63.14 o 
   3   2   1     1041.17     1048.35      9.21 o 
   4   2   1      244.19      242.39      3.00 o 
   5   2   1     2002.49     2113.50     55.80 o 
   6   2   1      184.76      184.52      2.88 o 
   7   2   1      348.50      442.86      5.19 o 
   8   2   1      140.30      220.82      3.76 o 
   9   2   1       87.16      104.02      2.48 o 
  10   2   1       89.98       94.89      3.21 o 
  11   2   1        0.03       -1.34      1.34 o 
  12   2   1      208.21      238.27      5.12 o 
  13   2   1      190.16      180.21      7.02 o 
  14   2   1        0.93        3.34      2.28 o 
  15   2   1       31.82       38.06      3.77 o 
  16   2   1      138.97      164.30      6.62 o 
 -16   3   1      194.37      208.76      7.37 o 
 -15   3   1        0.41        2.52      2.84 o 
 -14   3   1      276.47      273.05      7.46 o 
 -13   3   1       15.07       10.71      2.09 o 
 -12   3   1        0.50       -0.15      1.57 o 
 -11   3   1       44.55       42.15      2.51 o 
 -10   3   1        2.53        4.02      1.33 o 
  -9   3   1      144.97      132.94      3.06 o 
  -8   3   1      273.60      275.34      4.08 o 
  -7   3   1     2343.11     2331.06     20.00 o 
  -6   3   1      887.97      875.90      8.91 o 
  -5   3   1       32.07       33.98      1.11 o 
  -4   3   1        0.99        4.37      0.94 o 
  -3   3   1      583.24      681.90      6.25 o 
  -2   3   1     6354.38     5961.98     47.72 o 
  -1   3   1      229.38      200.64      2.50 o 
   0   3   1     7341.42     7685.10     65.19 o 
   1   3   1     1746.35     1742.71     15.42 o 
   2   3   1     2254.26     2415.71     19.86 o 
   3   3   1     2339.75     2487.59     20.65 o 
   4   3   1    13893.16    13684.41    109.09 o 
   5   3   1      918.15     1011.60     10.04 o 
   6   3   1     1046.28     1166.82     10.80 o 
   7   3   1      164.39      131.87      2.75 o 
   8   3   1       18.06       11.96      0.98 o 
   9   3   1      511.37      535.87      6.93 o 
  10   3   1       24.52       33.37      1.98 o 
  11   3   1      305.93      313.75      5.36 o 
  12   3   1        6.92        4.28      1.78 o 
  13   3   1       28.56       34.47      3.28 o 
  14   3   1      169.22      165.70      5.46 o 
  15   3   1        5.06        9.86      2.91 o 
  16   3   1       19.16       18.35      3.82 o 
 -16   4   1       58.25       40.74      4.39 o 
 -15   4   1      311.38      310.63      8.47 o 
 -14   4   1      182.94      171.77      7.68 o 
 -13   4   1      890.04      835.81     11.60 o 
 -12   4   1       40.75       33.67      2.48 o 
 -11   4   1     2382.00     2346.45     27.61 o 
 -10   4   1       76.81       70.19      2.92 o 
  -9   4   1      197.26      194.39      4.14 o 
  -8   4   1     1280.73     1241.27     12.57 o 
  -7   4   1       18.04       13.70      1.27 o 
  -6   4   1       69.02       84.35      2.06 o 
  -5   4   1      766.18      667.05      6.99 o 
  -4   4   1     1509.37     1495.93     13.91 o 
  -3   4   1     3490.13     3489.96     28.53 o 
  -2   4   1       65.42       55.09      1.60 o 
  -1   4   1     8136.02     8433.47     67.41 o 
   0   4   1     7299.23     6971.93     55.84 o 
   1   4   1     3980.39     4316.52     37.26 o 
   2   4   1      732.82      690.30      6.38 o 
   3   4   1     4729.94     4675.14     37.87 o 
   4   4   1       44.51       51.01      2.06 o 
   5   4   1        3.86        5.93      1.05 o 
   6   4   1      946.28     1168.03     30.23 o 
   7   4   1      384.23      321.77      5.66 o 
   8   4   1      896.74      907.92      9.79 o 
   9   4   1     3083.27     2888.57     29.43 o 
  10   4   1      894.90      850.63     10.97 o 
  11   4   1      629.80      613.71      8.87 o 
  12   4   1      345.40      330.96      6.25 o 
  13   4   1        0.02       -1.85      1.85 o 
  14   4   1        0.03        0.11      2.47 o 
  15   4   1       13.79       15.41      2.83 o 
  16   4   1        1.02        0.63      2.91 o 
 -16   5   1      305.89      292.51      9.72 o 
 -15   5   1      370.95      384.29     11.61 o 
 -14   5   1       55.13       43.54      3.23 o 
 -13   5   1      250.33      258.79      5.95 o 
 -12   5   1      991.58      993.43     20.59 o 
 -11   5   1        7.11        4.24      1.69 o 
 -10   5   1      443.40      480.39      9.44 o 
  -9   5   1        2.91        5.17      1.35 o 
  -8   5   1      295.41      333.57      4.69 o 
  -7   5   1      143.76      157.91      3.72 o 
  -6   5   1       80.18       70.51      2.63 o 
  -5   5   1     5216.18     5009.93     43.86 o 
  -4   5   1        6.05        7.18      0.79 o 
  -3   5   1     1787.77     1709.74     14.64 o 
  -2   5   1     3417.81     3569.74     29.20 o 
  -1   5   1     5079.13     5316.52     43.01 o 
   0   5   1    11288.27    11193.77     89.27 o 
   1   5   1      146.14      198.20      2.47 o 
   2   5   1     6646.65     6945.50     55.85 o 
   3   5   1        5.64        6.86      0.75 o 
   4   5   1       11.51       24.11      1.06 o 
   5   5   1     1356.37     1401.69     13.59 o 
   6   5   1     1117.45     1135.35     12.47 o 
   7   5   1      197.00      192.06      3.23 o 
   8   5   1      645.03      635.10      7.53 o 
   9   5   1      142.81      161.11      3.34 o 
  10   5   1      168.08      197.03      3.92 o 
  11   5   1      151.57      143.63      4.12 o 
  12   5   1      310.70      295.90      6.01 o 
  13   5   1      144.13      141.40      4.62 o 
  14   5   1        7.49        9.22      2.30 o 
  15   5   1      317.45      302.46      8.00 o 
  16   5   1        5.92        5.98      3.66 o 
 -16   6   1      220.76      254.05     10.23 o 
 -15   6   1      692.10      721.97     14.47 o 
 -14   6   1       11.03        8.89      2.48 o 
 -13   6   1      975.05      980.27     16.58 o 
 -12   6   1     3939.44     3881.53     42.95 o 
 -11   6   1     1630.14     1636.97     18.75 o 
 -10   6   1       86.90       74.97      3.11 o 
  -9   6   1     2967.84     2915.32     29.86 o 
  -8   6   1      433.65      486.93      7.08 o 
  -7   6   1      578.61      538.52      7.14 o 
  -6   6   1     1992.63     2037.59     19.20 o 
  -5   6   1     2712.92     2917.63     26.47 o 
  -4   6   1     1636.86     1710.38     14.86 o 
  -3   6   1      825.79      702.22      7.32 o 
  -2   6   1       57.51       48.36      1.31 o 
  -1   6   1      105.97       84.70      1.60 o 
   0   6   1    12538.31    12951.20    103.33 o 
   1   6   1     3016.83     3156.62     26.09 o 
   2   6   1     2418.29     2603.47     21.75 o 
   3   6   1        0.52       26.26      1.24 o 
   4   6   1      661.24      605.71      6.09 o 
   5   6   1      165.33      135.66      4.70 o 
   6   6   1      878.97      888.81      9.49 o 
   7   6   1     2339.47     2151.89     22.83 o 
   8   6   1      213.86      207.43      3.92 o 
   9   6   1      276.44      278.97      4.61 o 
  10   6   1      144.64      137.64      3.89 o 
  11   6   1     5045.20     5064.96     60.55 o 
  12   6   1     1893.76     1923.03     23.94 o 
  13   6   1      156.59      158.41      4.75 o 
  14   6   1       51.98       51.79      3.41 o 
  15   6   1       18.87       15.04      3.64 o 
  16   6   1      362.45      437.85     12.85 o 
 -15   7   1        1.78        2.35      2.54 o 
 -14   7   1      173.03      212.18      5.82 o 
 -13   7   1        8.22        9.39      2.36 o 
 -12   7   1     1072.76     1056.90     14.99 o 
 -11   7   1      618.94      607.08      9.85 o 
 -10   7   1       14.04       13.36      2.03 o 
  -9   7   1     1064.08     1055.97     12.90 o 
  -8   7   1     1468.91     1434.23     16.18 o 
  -7   7   1      535.94      525.07      7.00 o 
  -6   7   1     2079.72     2175.86     20.48 o 
  -5   7   1      377.60      430.65      5.54 o 
  -4   7   1      901.93      824.16      7.95 o 
  -3   7   1      449.27      462.58      5.20 o 
  -2   7   1     2110.01     2142.44     18.22 o 
  -1   7   1      339.88      339.91      4.22 o 
   0   7   1      166.68      236.82      3.28 o 
   1   7   1      106.63       83.91      1.78 o 
   2   7   1     1510.58     1623.83     15.12 o 
   3   7   1      916.97     1037.09     10.18 o 
   4   7   1     1395.05     1341.44     12.04 o 
   5   7   1       32.52       56.38      1.55 o 
   6   7   1       10.13       11.58      1.15 o 
   7   7   1        0.12       -0.43      1.01 o 
   8   7   1      770.66      830.48      9.50 o 
   9   7   1     2250.04     2232.30     23.91 o 
  10   7   1      461.76      501.85      7.96 o 
  11   7   1     1035.05     1050.34     13.56 o 
  12   7   1      127.32      134.34      4.91 o 
  13   7   1        7.44       12.77      2.59 o 
  14   7   1       19.59       29.50      3.58 o 
  15   7   1      295.73      326.33      8.20 o 
 -15   8   1        0.11        4.38      3.97 o 
 -14   8   1       19.34       20.71      4.42 o 
 -13   8   1        6.73        7.01      2.55 o 
 -12   8   1     1772.70     1733.36     20.46 o 
 -11   8   1     2493.88     2462.20     26.78 o 
 -10   8   1      562.10      560.78      8.68 o 
  -9   8   1      119.96      114.46      3.79 o 
  -8   8   1       67.23       66.32      2.86 o 
  -7   8   1      773.48      717.34      9.45 o 
  -6   8   1        0.27        2.18      0.95 o 
  -5   8   1      557.48      728.74      7.38 o 
  -4   8   1      220.40      185.34      2.81 o 
  -3   8   1     2296.92     2248.92     20.58 o 
  -2   8   1      106.80      125.63      2.17 o 
  -1   8   1     2648.50     2670.79     22.56 o 
   0   8   1       33.34       21.04      1.07 o 
   1   8   1       22.63       17.00      1.00 o 
   2   8   1      973.57      935.99      8.82 o 
   3   8   1     1528.66     1477.95     13.20 o 
   4   8   1      125.97      128.41      2.33 o 
   5   8   1      536.48      569.55      6.09 o 
   6   8   1      312.25      308.12      7.42 o 
   7   8   1     1151.52     1166.06     17.39 o 
   8   8   1      323.92      325.60      5.10 o 
   9   8   1     2141.75     2100.10     25.06 o 
  10   8   1       68.50       76.54      3.86 o 
  11   8   1     2032.08     2062.17     28.27 o 
  12   8   1       72.98       83.37      4.20 o 
  13   8   1      275.57      264.69      6.93 o 
  14   8   1      620.71      658.44     14.47 o 
  15   8   1       55.07       54.19      5.68 o 
 -15   9   1      343.92      350.43     12.56 o 
 -14   9   1      195.77      205.28      6.47 o 
 -13   9   1      118.93      117.28      5.13 o 
 -12   9   1       14.25       11.28      2.65 o 
 -11   9   1       14.19        9.36      2.55 o 
 -10   9   1      337.43      318.73      8.02 o 
  -9   9   1     1563.82     1611.87     18.44 o 
  -8   9   1       80.35       91.99      3.35 o 
  -7   9   1      327.08      292.51      9.06 o 
  -6   9   1      285.58      283.97      4.51 o 
  -5   9   1      252.78      301.62      4.55 o 
  -4   9   1     3677.41     3550.56     31.87 o 
  -3   9   1     1283.97     1209.55     11.16 o 
  -2   9   1     1227.79     1189.56     10.99 o 
  -1   9   1        7.29        9.99      0.92 o 
   0   9   1     2995.55     2991.34     25.29 o 
   1   9   1       49.93       65.57      1.67 o 
   2   9   1      419.10      504.70      5.51 o 
   3   9   1      349.51      347.46      4.21 o 
   4   9   1      341.00      359.72      4.88 o 
   5   9   1       99.66      109.19      2.92 o 
   6   9   1       16.19       11.82      1.46 o 
   7   9   1     1184.94     1196.17     13.69 o 
   8   9   1      436.88      436.61      8.67 o 
   9   9   1     1415.84     1308.49     18.97 o 
  10   9   1      728.87      687.02     12.22 o 
  11   9   1      117.29      105.74      5.94 o 
  12   9   1      492.34      464.10     11.74 o 
  13   9   1      193.10      196.21      6.17 o 
  14   9   1        6.68        7.97      3.08 o 
 -14  10   1      212.94      213.96      7.10 o 
 -13  10   1       15.53       12.63      3.07 o 
 -12  10   1       18.87       13.97      2.94 o 
 -11  10   1       95.30       91.67      4.52 o 
 -10  10   1       83.26       73.20      3.99 o 
  -9  10   1     1606.46     1517.76     30.05 o 
  -8  10   1      590.36      580.72      9.68 o 
  -7  10   1     1084.76     1050.28     12.87 o 
  -6  10   1        0.51       -0.32      1.23 o 
  -5  10   1     1971.40     2020.66     21.04 o 
  -4  10   1       69.17       76.26      2.10 o 
  -3  10   1      247.22      199.02      3.04 o 
  -2  10   1      164.12      170.93      2.83 o 
  -1  10   1      180.15      188.68      3.01 o 
   0  10   1     1004.76     1003.57      9.68 o 
   1  10   1      632.47      610.02      6.52 o 
   2  10   1      361.13      351.08      4.81 o 
   3  10   1     1225.77     1287.16     13.04 o 
   4  10   1      677.16      645.19      7.67 o 
   5  10   1      164.85      126.90      3.32 o 
   6  10   1      983.31      968.99     11.69 o 
   7  10   1      491.99      464.21     13.35 o 
   8  10   1      157.19      178.87      7.05 o 
   9  10   1      103.10       97.86      4.06 o 
  10  10   1       97.98      104.93      4.31 o 
  11  10   1        1.62        4.50      2.12 o 
  12  10   1      664.52      673.31     12.54 o 
  13  10   1      218.19      226.71      7.54 o 
  14  10   1      308.03      344.04      9.30 o 
 -14  11   1      457.45      496.12     11.97 o 
 -13  11   1       89.72       91.81      5.14 o 
 -12  11   1       31.72       26.11      3.41 o 
 -11  11   1        3.09        1.88      2.28 o 
 -10  11   1      192.38      177.00      5.60 o 
  -9  11   1       15.84       14.61      3.61 o 
  -8  11   1       70.96       59.46      3.43 o 
  -7  11   1        7.51       12.93      2.32 o 
  -6  11   1     1264.31     1215.40     15.62 o 
  -5  11   1       34.65       40.87      2.18 o 
  -4  11   1     1934.87     1957.06     20.66 o 
  -3  11   1        9.77       20.98      1.36 o 
  -2  11   1      895.21      854.64      8.66 o 
  -1  11   1     1249.15     1249.24     11.85 o 
   0  11   1     2242.44     2172.96     20.67 o 
   1  11   1     2510.66     2567.93     23.96 o 
   2  11   1     1376.25     1392.04     14.08 o 
   3  11   1      164.34      147.34      3.20 o 
   4  11   1       15.24       11.66      1.73 o 
   5  11   1       34.24       45.32      2.36 o 
   6  11   1      528.65      484.84      7.27 o 
   7  11   1       23.29       24.31      2.37 o 
   8  11   1       20.49       20.43      2.37 o 
   9  11   1        6.17        4.78      1.94 o 
  10  11   1       21.95       21.15      2.70 o 
  11  11   1     1245.39     1257.00     17.44 o 
  12  11   1        2.13        3.95      2.46 o 
  13  11   1     1311.12     1390.22     19.50 o 
 -13  12   1      172.70      188.64      6.51 o 
 -12  12   1      257.59      269.52      7.43 o 
 -11  12   1      155.04      179.49      6.01 o 
 -10  12   1      423.38      408.63      9.49 o 
  -9  12   1      449.25      441.76      9.77 o 
  -8  12   1       16.40       11.40      2.56 o 
  -7  12   1      894.94      888.11     12.84 o 
  -6  12   1        0.71        4.84      1.73 o 
  -5  12   1     1192.23     1133.75     14.98 o 
  -4  12   1       22.34       22.71      2.07 o 
  -3  12   1     1480.89     1493.33     18.23 o 
  -2  12   1      322.63      334.65      5.51 o 
  -1  12   1      419.01      389.83      5.48 o 
   0  12   1      366.46      388.12      5.52 o 
   1  12   1     1089.19     1060.39     11.54 o 
   2  12   1      643.85      636.15      7.77 o 
   3  12   1       40.28       42.00      2.32 o 
   4  12   1     2340.36     2379.29     24.91 o 
   5  12   1      388.98      392.48     10.48 o 
   6  12   1      423.43      422.24      7.02 o 
   7  12   1      188.27      202.41      5.30 o 
   8  12   1       41.14       42.62      3.50 o 
   9  12   1       76.65       69.29      3.80 o 
  10  12   1     1189.32     1181.42     16.68 o 
  11  12   1     2061.39     2064.95     26.02 o 
  12  12   1        5.97        7.61      2.70 o 
  13  12   1      160.36      163.30      6.11 o 
 -12  13   1      563.19      587.69     10.97 o 
 -11  13   1       91.04       92.11      4.69 o 
 -10  13   1       84.83       99.67      4.53 o 
  -9  13   1      764.66      727.78     11.78 o 
  -8  13   1        2.10       -1.67      1.67 o 
  -7  13   1      702.40      670.89     10.84 o 
  -6  13   1      335.73      311.84      6.57 o 
  -5  13   1      705.59      684.75     12.14 o 
  -4  13   1      328.67      313.33      6.37 o 
  -3  13   1     1175.71     1163.17     18.08 o 
  -2  13   1     6531.94     6558.34     64.84 o 
  -1  13   1     2798.31     2740.07     27.99 o 
   0  13   1      332.42      328.88      6.67 o 
   1  13   1      714.19      696.35      9.31 o 
   2  13   1        5.22        3.35      1.34 o 
   3  13   1      106.94      112.18      3.50 o 
   4  13   1       81.95       74.52      3.85 o 
   5  13   1        9.03        2.84      1.59 o 
   6  13   1        5.79        6.97      2.05 o 
   7  13   1       53.30       45.66      3.19 o 
   8  13   1      839.92      826.59     12.70 o 
   9  13   1      469.09      425.04     13.06 o 
  10  13   1      595.09      563.52     10.29 o 
  11  13   1       85.53       86.20      4.76 o 
  12  13   1       28.08       32.04      3.49 o 
 -11  14   1        3.85        3.35      2.58 o 
 -10  14   1        6.33        5.62      2.57 o 
  -9  14   1       24.41       26.00      2.96 o 
  -8  14   1      115.97      130.83      5.95 o 
  -7  14   1      674.94      614.03     12.02 o 
  -6  14   1        0.00       -1.96      1.96 o 
  -5  14   1      145.92      148.17      5.83 o 
  -4  14   1      220.03      221.64      6.41 o 
  -3  14   1       60.07       59.88      3.29 o 
  -2  14   1      138.55      152.05      4.54 o 
  -1  14   1      701.58      752.48     10.13 o 
   0  14   1       41.24       42.48      2.48 o 
   1  14   1        0.43       -0.22      2.33 o 
   2  14   1      140.87      156.92      6.98 o 
   3  14   1      104.74      100.88      3.95 o 
   4  14   1      228.10      204.67     10.41 o 
   5  14   1       18.78       24.23      2.16 o 
   6  14   1       12.95       10.70      2.45 o 
   7  14   1       86.42       86.89      5.25 o 
   8  14   1       74.78       82.03      8.33 o 
   9  14   1        0.02        2.44      2.29 o 
  10  14   1        0.64        6.67      2.66 o 
  11  14   1       40.91       44.72      3.74 o 
 -10  15   1      449.43      468.73     13.82 o 
  -9  15   1      287.36      255.82      7.99 o 
  -8  15   1       66.35       53.95      4.54 o 
  -7  15   1       71.24       57.97      4.41 o 
  -6  15   1      205.52      185.05      6.31 o 
  -5  15   1      172.24      167.87      5.95 o 
  -4  15   1      208.85      211.40      6.57 o 
  -3  15   1       15.79       12.78      2.05 o 
  -2  15   1      157.45      159.84      4.81 o 
  -1  15   1      272.16      274.37      6.19 o 
   0  15   1       49.48       50.33      2.82 o 
   1  15   1       70.70       65.18      4.06 o 
   2  15   1        1.22        1.28      1.81 o 
   3  15   1       37.25       41.34      2.91 o 
   4  15   1        3.33        0.22      3.04 o 
   5  15   1       25.39       24.48      3.13 o 
   6  15   1      281.95      264.86      7.46 o 
   7  15   1      147.09      138.92      6.04 o 
   8  15   1       18.29       22.69      3.01 o 
   9  15   1       46.82       48.83      5.67 o 
  10  15   1       14.98       11.69      3.03 o 
  -9  16   1        9.37        4.16      3.37 o 
  -8  16   1       36.63       50.80      4.67 o 
  -7  16   1       80.88       66.43      6.06 o 
  -6  16   1      154.42      153.82      6.27 o 
  -5  16   1       15.80       19.05      4.10 o 
  -4  16   1       24.98       28.49      3.21 o 
  -3  16   1       16.21       10.49      3.88 o 
  -2  16   1        2.06       -0.64      1.78 o 
  -1  16   1      606.32      598.60     10.70 o 
   0  16   1      461.34      467.55      7.74 o 
   1  16   1      110.31      121.75      4.36 o 
   2  16   1        0.06       -0.85      1.71 o 
   3  16   1      385.26      375.57      7.72 o 
   4  16   1      268.45      278.00      6.58 o 
   5  16   1       32.46       40.88      5.14 o 
   6  16   1       63.72       54.97      4.33 o 
   7  16   1       40.32       49.56      4.68 o 
   8  16   1        0.34       -2.55      2.55 o 
   9  16   1      100.05       75.55      5.29 o 
  -7  17   1       12.70       12.17      3.33 o 
  -6  17   1        0.00       -2.73      2.73 o 
  -5  17   1        8.94        6.79      2.81 o 
  -4  17   1      131.36      146.65      6.16 o 
  -3  17   1       52.95       55.71      4.30 o 
  -2  17   1        3.41        4.06      2.46 o 
  -1  17   1        0.37        0.67      2.09 o 
   0  17   1       77.59       90.44      5.03 o 
   1  17   1      149.54      143.54      4.97 o 
   2  17   1       20.97       17.30      2.69 o 
   3  17   1       94.04       85.22      4.31 o 
   4  17   1        0.02        0.46      2.51 o 
   5  17   1      150.90      144.85      6.15 o 
   6  17   1      155.99      147.14      6.38 o 
   7  17   1        2.43        5.10      2.96 o 
  -5  18   1       56.17       83.26      5.37 o 
  -4  18   1      221.02      274.23      8.24 o 
  -3  18   1      138.81      152.54      6.56 o 
  -2  18   1      112.96      113.46      5.71 o 
  -1  18   1       33.23       41.22      4.08 o 
   0  18   1        7.91       10.07      3.26 o 
   1  18   1      267.13      300.96     13.71 o 
   2  18   1       61.64       58.05      3.97 o 
   3  18   1      166.41      149.06      6.43 o 
   4  18   1       21.31       19.69      4.91 o 
   5  18   1       81.44       91.03      5.60 o 
  -2  19   1      118.53      117.21      7.68 o 
  -1  19   1      102.25      106.16      7.33 o 
   0  19   1      393.09      450.46     10.92 o 
   1  19   1      256.19      245.30      8.05 o 
 -17   0   2       28.64       31.43      5.99 o 
 -16   0   2        3.51        9.59      9.10 o 
 -15   0   2        5.95        5.54      3.46 o 
 -14   0   2      689.17      588.04     16.33 o 
 -13   0   2      130.20      119.34      9.10 o 
 -12   0   2      121.01      152.57     13.85 o 
 -11   0   2      566.61      667.57     12.39 o 
 -10   0   2     1044.82     1087.43     19.08 o 
  -9   0   2      385.56      423.63      7.24 o 
  -8   0   2     2239.10     2327.71     33.82 o 
  -7   0   2      702.29      630.41     12.34 o 
  -6   0   2     6015.65     6245.73    119.62 o 
  -5   0   2      798.68      897.83     13.66 o 
  -4   0   2     3108.79     3030.91     35.00 o 
  -3   0   2    67895.19    64176.40    794.98 o 
  -2   0   2    14758.79    14479.28    162.35 o 
  -1   0   2     8795.86     8475.08     95.31 o 
   0   0   2     8305.64     8022.90     90.26 o 
   1   0   2      939.86     1083.50     15.38 o 
   2   0   2    14407.47    14104.30    158.29 o 
   3   0   2     4132.19     3619.88     41.82 o 
   4   0   2     5816.93     5394.87     81.37 o 
   5   0   2     1462.68     1446.05     21.41 o 
   6   0   2    17038.55    18872.28    213.25 o 
   7   0   2    15290.92    15940.42    211.05 o 
   8   0   2      986.19      872.38     12.70 o 
   9   0   2     1116.77     1103.56     15.65 o 
  10   0   2      786.95      831.67     12.93 o 
  11   0   2     2086.33     2080.45     27.15 o 
  12   0   2      154.47      131.27      6.69 o 
  13   0   2     2871.82     2762.18     67.63 o 
  14   0   2     1086.32      966.93     35.22 o 
  15   0   2        2.32        4.89      4.17 o 
  16   0   2       43.90       61.20      6.59 o 
 -17   1   2        4.01        5.45      4.11 o 
 -16   1   2      315.44      317.33      9.14 o 
 -15   1   2       78.96       76.18      4.97 o 
 -14   1   2       76.12       69.22      4.45 o 
 -13   1   2      379.05      362.57      8.68 o 
 -12   1   2       10.71       12.03      2.28 o 
 -11   1   2      366.92      365.11      5.98 o 
 -10   1   2      522.54      504.42      6.54 o 
  -9   1   2     2666.80     2683.51     29.61 o 
  -8   1   2      209.81      191.43      3.02 o 
  -7   1   2     5408.76     5767.90     50.47 o 
  -6   1   2      166.90      177.10      2.56 o 
  -5   1   2      920.18      787.75      7.28 o 
  -4   1   2     1540.17     1385.44     11.84 o 
  -3   1   2     1944.05     1946.74     16.15 o 
  -2   1   2     2547.63     2527.97     20.59 o 
  -1   1   2      138.15      210.08      2.21 o 
   0   1   2     3219.83     3190.27     25.76 o 
   1   1   2      859.99      935.83      9.41 o 
   2   1   2    10931.52    10524.54     83.75 o 
   3   1   2     2259.59     2274.50     20.11 o 
   4   1   2     3075.10     3063.83     25.47 o 
   5   1   2      821.26      784.95      7.70 o 
   6   1   2        0.55        7.21      0.89 o 
   7   1   2       87.27      132.51      2.69 o 
   8   1   2     1409.49     1396.47     13.21 o 
   9   1   2     1225.83     1201.59     14.62 o 
  10   1   2     3564.78     3680.08     34.17 o 
  11   1   2       37.61       31.88      2.09 o 
  12   1   2      733.39      754.42     10.59 o 
  13   1   2      184.72      206.41      5.30 o 
  14   1   2     1115.59     1173.65     22.27 o 
  15   1   2      285.01      284.82      8.06 o 
  16   1   2      201.40      242.01      7.85 o 
 -16   2   2      839.98      816.55     15.49 o 
 -15   2   2       54.28       48.69      4.28 o 
 -14   2   2       33.38       24.32      3.15 o 
 -13   2   2     1090.30      978.39     15.94 o 
 -12   2   2        1.51        5.00      1.66 o 
 -11   2   2       45.44       34.79      2.60 o 
 -10   2   2     1715.56     1704.16     25.66 o 
  -9   2   2      286.38      316.45      4.65 o 
  -8   2   2       96.31       91.41      3.63 o 
  -7   2   2      297.13      255.61      6.54 o 
  -6   2   2     8904.70     8604.27     69.25 o 
  -5   2   2      423.26      350.21      4.71 o 
  -4   2   2       92.59       94.31      3.10 o 
  -3   2   2     5210.94     5602.40     61.74 o 
  -2   2   2      389.77      280.77      2.95 o 
  -1   2   2     4916.00     4584.80     36.85 o 
   0   2   2     9267.62     9426.63     75.02 o 
   1   2   2     4554.37     4189.59     36.58 o 
   2   2   2      412.24      330.52      5.15 o 
   3   2   2      246.72      212.75      2.62 o 
   4   2   2      709.55      769.36      7.75 o 
   5   2   2     1583.43     1652.69     14.58 o 
   6   2   2      185.76      229.63      5.41 o 
   7   2   2      455.84      372.85      4.77 o 
   8   2   2       89.17       73.03      2.39 o 
   9   2   2     2191.91     2331.60     54.98 o 
  10   2   2      181.28      211.20      4.66 o 
  11   2   2      947.52      890.84     11.35 o 
  12   2   2      768.22      728.08     10.23 o 
  13   2   2       43.84       53.91      3.47 o 
  14   2   2        2.97        1.78      2.28 o 
  15   2   2      445.66      497.00     10.82 o 
  16   2   2       16.78        9.53      3.29 o 
 -16   3   2        3.92        6.94      3.11 o 
 -15   3   2       85.85       86.28      5.24 o 
 -14   3   2        4.04        4.55      2.56 o 
 -13   3   2       43.26       37.23      2.76 o 
 -12   3   2      266.28      269.51      6.01 o 
 -11   3   2      529.13      516.86     10.56 o 
 -10   3   2       78.02      117.63      3.43 o 
  -9   3   2       29.96       30.07      1.95 o 
  -8   3   2       59.03       50.96      1.63 o 
  -7   3   2     1806.67     1936.70     18.17 o 
  -6   3   2     5224.59     5189.72     45.44 o 
  -5   3   2     1326.50     1351.92     12.81 o 
  -4   3   2     1407.31     1383.45     12.90 o 
  -3   3   2       10.56        8.81      1.73 o 
  -2   3   2       10.62        7.43      0.76 o 
  -1   3   2    10354.60    10463.95     89.05 o 
   0   3   2    32731.43    32111.11    254.11 o 
   1   3   2    16136.50    16442.57    130.43 o 
   2   3   2     1738.96     1545.04     13.07 o 
   3   3   2     1256.41     1221.28     10.72 o 
   4   3   2     1677.15     1734.36     14.95 o 
   5   3   2       34.30       24.85      1.37 o 
   6   3   2     2005.70     1877.41     16.87 o 
   7   3   2     3017.36     3242.99     27.65 o 
   8   3   2      342.99      338.30      4.78 o 
   9   3   2       13.70       10.39      1.47 o 
  10   3   2       42.02       40.00      2.50 o 
  11   3   2      355.43      342.84      6.15 o 
  12   3   2      132.79      121.66      3.67 o 
  13   3   2      289.82      281.49      6.61 o 
  14   3   2        2.22        1.64      2.28 o 
  15   3   2      126.85      117.69      6.12 o 
  16   3   2        0.38       -0.24      3.04 o 
 -16   4   2       51.48       53.86      4.75 o 
 -15   4   2       47.78       50.01      4.57 o 
 -14   4   2        2.09        2.14      4.34 o 
 -13   4   2       87.42       80.70      4.22 o 
 -12   4   2      375.51      396.52      9.31 o 
 -11   4   2      377.43      414.97      8.91 o 
 -10   4   2      385.88      355.44      8.79 o 
  -9   4   2      307.74      348.48      5.78 o 
  -8   4   2       90.59      119.65      3.10 o 
  -7   4   2        1.81        4.95      0.84 o 
  -6   4   2     1862.35     1929.92     18.05 o 
  -5   4   2     5210.68     5174.87     45.19 o 
  -4   4   2     3613.14     3623.19     29.74 o 
  -3   4   2      768.73      764.21      9.35 o 
  -2   4   2     4813.53     4516.27     36.64 o 
  -1   4   2     4520.72     4471.03     36.23 o 
   0   4   2      494.62      482.25      4.74 o 
   1   4   2     5175.01     5192.17     44.73 o 
   2   4   2       15.59       25.06      0.84 o 
   3   4   2     2556.00     2595.79     21.61 o 
   4   4   2       39.68       40.36      1.29 o 
   5   4   2     1632.15     1612.64     17.28 o 
   6   4   2      908.23      978.88      9.45 o 
   7   4   2      536.15      515.18      5.81 o 
   8   4   2     1220.77     1194.97     13.79 o 
   9   4   2      306.57      307.01      5.48 o 
  10   4   2     1156.75     1097.10     14.85 o 
  11   4   2     1963.89     1988.86     21.86 o 
  12   4   2       25.41       22.46      2.37 o 
  13   4   2       56.44       50.69      4.31 o 
  14   4   2      844.59      815.35     13.46 o 
  15   4   2      136.69      147.93      5.86 o 
  16   4   2        0.01       -1.22      3.07 o 
 -16   5   2       50.22       51.21      4.75 o 
 -15   5   2        5.50       -2.55      3.73 o 
 -14   5   2      145.20      139.69     13.18 o 
 -13   5   2      936.89      944.93     23.27 o 
 -12   5   2     1874.71     1828.95     20.74 o 
 -11   5   2      667.60      690.33      9.82 o 
 -10   5   2      701.63      700.57      9.68 o 
  -9   5   2       60.08       45.45      2.42 o 
  -8   5   2      660.25      662.50      8.59 o 
  -7   5   2     1907.82     1920.90     20.02 o 
  -6   5   2      464.84      546.51      6.22 o 
  -5   5   2     1753.55     1700.66     14.79 o 
  -4   5   2       56.75       45.77      1.53 o 
  -3   5   2     1797.61     1763.44     19.13 o 
  -2   5   2       73.39       92.57      1.69 o 
  -1   5   2      321.45      297.64      3.41 o 
   0   5   2       16.65       25.11      1.07 o 
   1   5   2     2782.39     2793.56     24.78 o 
   2   5   2        0.08       13.03      0.96 o 
   3   5   2      841.30      823.86      7.81 o 
   4   5   2      823.35      831.31      8.01 o 
   5   5   2      694.87      683.18      7.97 o 
   6   5   2     1514.29     1536.77     13.78 o 
   7   5   2      161.05      127.30      2.55 o 
   8   5   2      747.23      678.64      8.14 o 
   9   5   2     1867.57     1890.56     20.35 o 
  10   5   2      851.60      896.14     10.33 o 
  11   5   2      283.51      259.99      5.51 o 
  12   5   2        4.06        6.47      2.00 o 
  13   5   2       29.60       26.69      2.58 o 
  14   5   2       29.60       35.25      3.00 o 
  15   5   2        4.61       -2.77      4.00 o 
  16   5   2      183.44      201.41     13.07 o 
 -16   6   2      352.34      404.35     12.65 o 
 -15   6   2      207.91      202.45      6.35 o 
 -14   6   2      446.25      430.15      8.87 o 
 -13   6   2      274.83      283.82      6.67 o 
 -12   6   2       40.60       38.58      2.86 o 
 -11   6   2       30.03       28.96      2.57 o 
 -10   6   2      316.22      288.15      5.63 o 
  -9   6   2      741.79      689.74      9.24 o 
  -8   6   2      146.12      153.25      3.69 o 
  -7   6   2       10.86       14.11      1.77 o 
  -6   6   2        5.73       15.19      1.55 o 
  -5   6   2      204.82      204.34      3.10 o 
  -4   6   2     1113.69     1150.43     10.57 o 
  -3   6   2     7142.88     7084.98     57.28 o 
  -2   6   2      414.06      460.86      4.89 o 
  -1   6   2     2659.92     2770.33     23.26 o 
   0   6   2       31.30       42.90      1.13 o 
   1   6   2     8032.06     8756.30     75.06 o 
   2   6   2     2682.23     2658.97     24.01 o 
   3   6   2     3109.53     2950.41     24.75 o 
   4   6   2      524.79      495.71      5.74 o 
   5   6   2     2470.79     2515.80     21.53 o 
   6   6   2       81.38       96.18      2.10 o 
   7   6   2      270.70      279.95      4.87 o 
   8   6   2      127.23      134.83      3.32 o 
   9   6   2       13.24       12.09      1.76 o 
  10   6   2       20.11       20.39      1.74 o 
  11   6   2       30.74       22.60      2.34 o 
  12   6   2        1.90        3.75      2.89 o 
  13   6   2      566.60      575.15     10.22 o 
  14   6   2      108.16      114.02      5.08 o 
  15   6   2      126.48      121.30      6.59 o 
 -15   7   2      220.88      236.34      6.89 o 
 -14   7   2     1477.04     1445.85     20.76 o 
 -13   7   2     1030.75     1075.09     29.01 o 
 -12   7   2       53.30       67.04      3.54 o 
 -11   7   2      114.59      131.79      7.18 o 
 -10   7   2       66.07       57.29      3.67 o 
  -9   7   2      158.26      166.85      4.11 o 
  -8   7   2        8.51       14.34      1.58 o 
  -7   7   2      543.25      503.74      7.73 o 
  -6   7   2        0.91        3.84      0.87 o 
  -5   7   2     2086.89     2214.29     19.21 o 
  -4   7   2      517.79      568.24      6.01 o 
  -3   7   2       32.01       58.77      1.69 o 
  -2   7   2     1927.92     1989.36     35.78 o 
  -1   7   2      111.22       69.98      2.08 o 
   0   7   2       17.20       33.86      1.45 o 
   1   7   2     3415.08     3657.75     32.52 o 
   2   7   2      198.88      275.04      3.89 o 
   3   7   2     8569.54     9575.49     82.37 o 
   4   7   2      850.69      776.05      7.75 o 
   5   7   2     1527.78     1652.88     14.83 o 
   6   7   2      238.18      260.83      4.11 o 
   7   7   2      289.62      287.93      4.47 o 
   8   7   2       90.88       82.49      3.48 o 
   9   7   2     2709.97     2724.78     27.80 o 
  10   7   2     9528.19     9341.83    107.50 o 
  11   7   2       69.13       88.89      4.39 o 
  12   7   2      508.89      503.61      9.27 o 
  13   7   2       80.22       90.16      4.49 o 
  14   7   2       24.19       26.71      3.40 o 
  15   7   2       19.73       11.48      3.94 o 
 -15   8   2       32.21       42.28      8.09 o 
 -14   8   2       67.11       71.51      4.02 o 
 -13   8   2     1339.80     1365.79     21.70 o 
 -12   8   2      410.38      408.29      7.55 o 
 -11   8   2       80.64       82.77      4.31 o 
 -10   8   2       42.93       40.84      2.71 o 
  -9   8   2        6.52        7.69      1.73 o 
  -8   8   2      767.08      735.90     10.50 o 
  -7   8   2      658.11      647.95      8.76 o 
  -6   8   2       75.31       88.58      2.81 o 
  -5   8   2       17.18       14.35      1.81 o 
  -4   8   2      250.77      232.24      3.51 o 
  -3   8   2      263.84      276.13      3.66 o 
  -2   8   2     3135.19     3114.61     26.34 o 
  -1   8   2     3359.43     3564.50     29.73 o 
   0   8   2     1307.21     1301.66     11.87 o 
   1   8   2     2476.91     2443.13     22.52 o 
   2   8   2      186.91      182.97      4.32 o 
   3   8   2      519.11      585.65      6.80 o 
   4   8   2       41.23       31.92      1.51 o 
   5   8   2       64.42       64.97      2.16 o 
   6   8   2       35.59       30.39      1.91 o 
   7   8   2        0.78        2.63      1.80 o 
   8   8   2      619.25      604.72      8.26 o 
   9   8   2       13.23        9.99      1.76 o 
  10   8   2      613.60      608.11      9.85 o 
  11   8   2      364.68      358.42      7.36 o 
  12   8   2       11.69        7.68      2.52 o 
  13   8   2      208.36      209.57      6.64 o 
  14   8   2       35.77       44.20      4.16 o 
  15   8   2        0.05       -2.52      2.52 o 
 -15   9   2        0.32       -1.24      2.82 o 
 -14   9   2        0.11        1.57      2.55 o 
 -13   9   2       30.23       39.00      3.51 o 
 -12   9   2      844.20      810.15     12.69 o 
 -11   9   2      429.66      487.60      8.31 o 
 -10   9   2       42.53       40.28      2.69 o 
  -9   9   2        6.51        7.62      1.88 o 
  -8   9   2     1312.93     1312.19     20.99 o 
  -7   9   2      441.00      452.83      6.97 o 
  -6   9   2       86.28       92.96      3.30 o 
  -5   9   2       16.73       23.45      1.56 o 
  -4   9   2      469.21      439.80      7.97 o 
  -3   9   2        4.97        6.53      0.94 o 
  -2   9   2       21.02       29.36      1.54 o 
  -1   9   2     1404.15     1363.23     12.54 o 
   0   9   2     1256.03     1281.69     11.90 o 
   1   9   2      154.01      137.07      2.88 o 
   2   9   2      840.97      922.14      9.89 o 
   3   9   2       24.85       26.52      1.54 o 
   4   9   2       61.27       57.72      2.32 o 
   5   9   2       74.64       60.87      2.66 o 
   6   9   2      522.28      594.13      8.90 o 
   7   9   2      693.41      690.66      9.07 o 
   8   9   2       19.75       19.25      1.87 o 
   9   9   2      560.71      550.02      9.09 o 
  10   9   2     1509.37     1405.29     18.22 o 
  11   9   2      172.70      178.69      5.16 o 
  12   9   2       31.99       30.62      3.46 o 
  13   9   2       26.57       34.48      3.37 o 
  14   9   2       67.84       84.69      5.17 o 
 -14  10   2      284.04      290.85      7.91 o 
 -13  10   2      136.12      138.54      5.64 o 
 -12  10   2        4.64        2.66      2.55 o 
 -11  10   2       91.20       87.38      4.35 o 
 -10  10   2      211.64      226.17      7.74 o 
  -9  10   2        3.76        6.36      1.79 o 
  -8  10   2       13.53       23.34      2.18 o 
  -7  10   2      362.41      333.36      6.18 o 
  -6  10   2       78.15       84.85      4.51 o 
  -5  10   2      978.80      886.42     10.97 o 
  -4  10   2      165.32      193.29      3.19 o 
  -3  10   2     2906.22     2880.36     24.72 o 
  -2  10   2      535.94      538.60      6.48 o 
  -1  10   2      809.49      776.27      8.53 o 
   0  10   2      964.23      974.78     11.29 o 
   1  10   2      873.90      906.84     10.70 o 
   2  10   2       14.45       14.36      2.98 o 
   3  10   2      227.38      239.39      4.78 o 
   4  10   2       27.96       23.91      1.63 o 
   5  10   2        2.77        0.51      1.18 o 
   6  10   2      424.83      444.02      6.71 o 
   7  10   2       64.58       58.60      2.73 o 
   8  10   2      248.71      246.49      5.43 o 
   9  10   2        0.00       -1.61      1.78 o 
  10  10   2      285.60      266.60      6.82 o 
  11  10   2      315.24      320.26      7.23 o 
  12  10   2      214.66      208.78      5.93 o 
  13  10   2      119.08      143.27      8.31 o 
  14  10   2      160.99      156.23      6.50 o 
 -13  11   2       38.62       34.26      3.70 o 
 -12  11   2      147.89      149.27      9.45 o 
 -11  11   2       35.37       27.67      3.18 o 
 -10  11   2       44.91       45.49      3.57 o 
  -9  11   2       49.40       44.64      3.34 o 
  -8  11   2       57.51       71.70      3.80 o 
  -7  11   2      111.52      112.81      4.87 o 
  -6  11   2      105.68      122.78      3.73 o 
  -5  11   2      211.50      198.39      4.72 o 
  -4  11   2      223.69      244.37      6.52 o 
  -3  11   2        1.31        0.18      0.87 o 
  -2  11   2       55.54       53.43      2.16 o 
  -1  11   2      217.82      227.09      3.89 o 
   0  11   2      339.09      368.79      5.40 o 
   1  11   2      117.48      125.68      2.90 o 
   2  11   2      115.74       96.18      2.73 o 
   3  11   2      260.59      290.15      4.61 o 
   4  11   2      878.07      874.09     10.78 o 
   5  11   2        0.79        1.81      1.48 o 
   6  11   2       67.72       63.48      2.82 o 
   7  11   2       55.20       65.76      3.37 o 
   8  11   2       66.40       77.02      3.74 o 
   9  11   2       42.92       48.08      3.27 o 
  10  11   2      858.64      826.49     12.76 o 
  11  11   2       29.71       33.13      3.14 o 
  12  11   2       51.93       47.32      3.54 o 
  13  11   2      214.69      225.25      7.57 o 
 -13  12   2        0.29       -2.56      2.69 o 
 -12  12   2       17.78       26.36      3.43 o 
 -11  12   2      230.36      240.48      7.58 o 
 -10  12   2        8.64       13.15      2.76 o 
  -9  12   2        6.49       11.59      2.35 o 
  -8  12   2      329.31      299.89      8.67 o 
  -7  12   2       34.17       45.41      3.56 o 
  -6  12   2        2.70        2.14      1.64 o 
  -5  12   2        0.56       -1.45      1.53 o 
  -4  12   2      251.51      286.01      7.39 o 
  -3  12   2       49.94       63.82      2.71 o 
  -2  12   2       54.88       65.53      2.43 o 
  -1  12   2     1328.63     1371.51     34.44 o 
   0  12   2      574.56      616.17      7.68 o 
   1  12   2      611.15      606.69      7.57 o 
   2  12   2        4.13        5.42      1.30 o 
   3  12   2       35.94       37.85      2.26 o 
   4  12   2       20.95       24.81      2.03 o 
   5  12   2      182.16      192.78      4.34 o 
   6  12   2      348.72      255.78      5.15 o 
   7  12   2      104.38       80.67      3.37 o 
   8  12   2       53.85       53.90      3.97 o 
   9  12   2       10.91        9.20      2.20 o 
  10  12   2      180.25      151.53      5.24 o 
  11  12   2       79.50       78.75      4.45 o 
  12  12   2       34.19       42.55      3.72 o 
 -12  13   2       31.41       41.57      4.23 o 
 -11  13   2      118.44      127.59      5.76 o 
 -10  13   2        0.52       -0.66      2.46 o 
  -9  13   2      559.18      522.19     11.07 o 
  -8  13   2      982.53      942.36     13.83 o 
  -7  13   2       90.85       80.17      4.62 o 
  -6  13   2      269.88      265.98      7.20 o 
  -5  13   2      242.37      249.74      6.69 o 
  -4  13   2      222.47      197.74      5.90 o 
  -3  13   2       10.50       12.10      2.00 o 
  -2  13   2      376.17      390.60      6.33 o 
  -1  13   2        0.02        1.35      1.57 o 
   0  13   2       23.26       25.93      1.89 o 
   1  13   2      936.89      966.06     10.98 o 
   2  13   2      721.29      738.71      9.04 o 
   3  13   2      427.65      418.85      6.78 o 
   4  13   2       34.20       42.86      2.53 o 
   5  13   2       65.47       60.58      2.98 o 
   6  13   2      101.52      110.56      3.73 o 
   7  13   2       14.16       15.61      2.37 o 
   8  13   2       89.83       86.27      4.11 o 
   9  13   2        4.47        5.67      2.25 o 
  10  13   2      486.81      475.98     12.53 o 
  11  13   2      112.14      123.80      5.36 o 
  12  13   2       28.96       42.95      5.83 o 
 -11  14   2      494.42      484.65     11.33 o 
 -10  14   2     1288.77     1332.30     21.36 o 
  -9  14   2       90.98       81.18      5.10 o 
  -8  14   2      243.17      222.97      7.11 o 
  -7  14   2       57.50       49.94      3.90 o 
  -6  14   2      245.79      245.87      7.09 o 
  -5  14   2      126.25      133.12      5.21 o 
  -4  14   2       48.86       53.20      3.74 o 
  -3  14   2       15.98       14.93      2.32 o 
  -2  14   2      181.11      182.64      4.98 o 
  -1  14   2      615.12      609.13      9.20 o 
   0  14   2     2185.68     2126.07     22.86 o 
   1  14   2        8.81       13.51      1.88 o 
   2  14   2        1.09        3.11      1.61 o 
   3  14   2      670.34      661.35      9.36 o 
   4  14   2      303.15      305.72      5.88 o 
   5  14   2     1753.16     1721.60     19.56 o 
   6  14   2      989.96      854.86     17.02 o 
   7  14   2       65.10       56.31      3.70 o 
   8  14   2        0.00        1.28      2.25 o 
   9  14   2       30.78       30.46      3.24 o 
  10  14   2        2.59       -1.38      2.13 o 
  11  14   2       25.69       28.00      3.68 o 
 -10  15   2        4.76       11.81      5.02 o 
  -9  15   2       61.71       66.63      4.99 o 
  -8  15   2       21.87       19.54      3.45 o 
  -7  15   2        8.49        8.26      2.73 o 
  -6  15   2        0.04       -0.90      2.25 o 
  -5  15   2       27.19       23.81      3.20 o 
  -4  15   2      327.50      322.78      8.16 o 
  -3  15   2       82.19       85.16      4.81 o 
  -2  15   2       86.92       97.21      4.73 o 
  -1  15   2        0.20        1.53      1.99 o 
   0  15   2      380.95      404.30      7.64 o 
   1  15   2      136.63      126.98      4.38 o 
   2  15   2      337.31      313.89      6.73 o 
   3  15   2      418.66      418.20      8.13 o 
   4  15   2       39.48       45.39      4.01 o 
   5  15   2        0.04        0.55      1.69 o 
   6  15   2      368.54      363.18      7.83 o 
   7  15   2        8.43        7.31      2.42 o 
   8  15   2      560.03      573.76     10.59 o 
   9  15   2       85.97       82.91      4.62 o 
  10  15   2       18.41       17.23      3.08 o 
  -9  16   2      579.28      601.24     13.02 o 
  -8  16   2      411.55      410.70     10.25 o 
  -7  16   2      175.37      189.60      6.86 o 
  -6  16   2        0.07        0.44      3.31 o 
  -5  16   2      171.04      188.88      6.57 o 
  -4  16   2       66.02       70.29      4.56 o 
  -3  16   2       42.52       46.83      3.90 o 
  -2  16   2      326.13      306.83      9.94 o 
  -1  16   2      243.87      243.13      6.19 o 
   0  16   2      195.89      189.53      4.77 o 
   1  16   2      499.49      521.03     12.01 o 
   2  16   2       25.86       27.26      3.51 o 
   3  16   2      735.81      732.81     11.86 o 
   4  16   2        2.08       -0.70      1.87 o 
   5  16   2      108.08      120.41      5.75 o 
   6  16   2      147.16      116.73      5.71 o 
   7  16   2        1.19        2.43      2.69 o 
   8  16   2      109.27      110.39      5.95 o 
  -7  17   2      359.53      359.18      9.73 o 
  -6  17   2        0.15       -0.39      3.54 o 
  -5  17   2      208.64      198.77      7.04 o 
  -4  17   2      564.06      568.32     11.91 o 
  -3  17   2      335.99      326.34      8.64 o 
  -2  17   2      119.94      137.80      5.91 o 
  -1  17   2        0.31        1.11      2.09 o 
   0  17   2      373.93      373.70      9.23 o 
   1  17   2       27.78       12.79      2.42 o 
   2  17   2      105.91      104.59      5.21 o 
   3  17   2       95.98      114.10      4.77 o 
   4  17   2      181.41      201.04      5.93 o 
   5  17   2        3.07        4.27      2.66 o 
   6  17   2      511.04      562.26     12.29 o 
   7  17   2       25.82       25.58      3.65 o 
  -5  18   2      133.53      139.34      6.56 o 
  -4  18   2      169.60      196.70      8.00 o 
  -3  18   2       76.16       96.51      5.63 o 
  -2  18   2        2.21        0.46      2.65 o 
  -1  18   2     1094.01     1079.70     24.44 o 
   0  18   2      104.15      113.49      8.20 o 
   1  18   2      144.68      153.73      6.49 o 
   2  18   2      163.56      155.49      5.53 o 
   3  18   2      257.96      280.47      7.11 o 
   4  18   2      264.39      263.96     12.80 o 
   5  18   2      744.97      743.71     14.53 o 
 -16   1   3        1.73        2.56      2.78 o 
 -15   1   3       47.17       52.72      4.44 o 
 -14   1   3       14.89       12.25      2.71 o 
 -13   1   3       74.63       71.87      4.37 o 
 -12   1   3       12.47       16.64      2.80 o 
 -11   1   3       92.29       88.22      3.39 o 
 -10   1   3       38.53       63.86      2.34 o 
  -9   1   3      187.45      215.98      3.92 o 
  -8   1   3     3181.97     3225.28     27.94 o 
  -7   1   3      415.29      470.30      5.19 o 
  -6   1   3        6.15        3.96      0.82 o 
  -5   1   3     1388.82     1172.73     11.25 o 
  -4   1   3      323.90      367.98      4.47 o 
  -3   1   3    17996.47    17744.51    140.85 o 
  -2   1   3    79558.52    77757.31    615.98 o 
  -1   1   3    24347.88    24628.92    209.35 o 
   0   1   3     9877.53     9698.75     77.28 o 
   1   1   3     3556.68     3485.39     36.21 o 
   2   1   3     2438.28     2160.30     18.05 o 
   3   1   3       12.74        9.86      1.31 o 
   4   1   3      851.73      960.76     10.06 o 
   5   1   3     7741.71     8321.70     67.18 o 
   6   1   3      493.00      480.10      5.89 o 
   7   1   3     1208.53     1145.82     11.20 o 
   8   1   3       64.88       51.64      2.13 o 
   9   1   3      230.87      182.53      3.54 o 
  10   1   3      495.01      491.80      7.02 o 
  11   1   3      179.70      174.12      5.26 o 
  12   1   3       93.36       97.56      3.79 o 
  13   1   3       54.38       64.04      4.24 o 
  14   1   3      647.08      616.67     10.07 o 
  15   1   3      170.65      194.85      6.88 o 
  16   1   3       98.47      117.99     10.63 o 
 -16   2   3        3.32        3.79      3.08 o 
 -15   2   3        5.48        2.84      2.61 o 
 -14   2   3       62.00       51.60      4.16 o 
 -13   2   3      104.96       95.60      4.69 o 
 -12   2   3       20.01       20.07      2.50 o 
 -11   2   3        0.20        3.08      1.57 o 
 -10   2   3      982.24     1044.10     12.38 o 
  -9   2   3       36.22       39.08      2.00 o 
  -8   2   3       28.00       21.11      1.20 o 
  -7   2   3      380.92      452.14      5.01 o 
  -6   2   3       22.82        8.20      1.40 o 
  -5   2   3     2424.66     2390.05     21.70 o 
  -4   2   3     1076.55     1109.16      9.80 o 
  -3   2   3    14743.15    14331.23    113.93 o 
  -2   2   3     4971.54     5251.69     42.37 o 
  -1   2   3      814.63      934.75      8.35 o 
   0   2   3      145.20      131.50      1.79 o 
   1   2   3      317.17      248.67      4.61 o 
   2   2   3     5998.93     5946.82     49.03 o 
   3   2   3      161.00      158.23      2.80 o 
   4   2   3      481.20      525.87      5.41 o 
   5   2   3       45.02       60.53      2.01 o 
   6   2   3      718.11      656.22      6.96 o 
   7   2   3       12.75        6.61      1.14 o 
   8   2   3      213.93      251.10      4.03 o 
   9   2   3     1559.23     1671.49     15.81 o 
  10   2   3     2541.48     2549.41     24.88 o 
  11   2   3      277.27      278.00      5.34 o 
  12   2   3       26.47       43.69      3.25 o 
  13   2   3      124.24      137.12      5.27 o 
  14   2   3       18.01       19.42      2.89 o 
  15   2   3       79.62       91.14      9.50 o 
  16   2   3        0.06       -3.74      3.74 o 
 -16   3   3      373.06      388.54     10.09 o 
 -15   3   3       90.82      105.00      5.71 o 
 -14   3   3        0.01        2.27      3.63 o 
 -13   3   3       34.53       33.20      2.97 o 
 -12   3   3       55.24       43.35      2.96 o 
 -11   3   3     1547.43     1489.98     18.62 o 
 -10   3   3        1.29        3.19      1.37 o 
  -9   3   3        2.22       12.79      1.53 o 
  -8   3   3      378.50      379.02      5.12 o 
  -7   3   3        0.04        6.50      1.04 o 
  -6   3   3      624.26      701.29      7.58 o 
  -5   3   3        0.46        2.03      0.77 o 
  -4   3   3     1040.69      998.78      9.91 o 
  -3   3   3     3936.88     3739.94     30.59 o 
  -2   3   3     1293.95     1259.58     10.98 o 
  -1   3   3     1294.37     1202.33     10.52 o 
   0   3   3     1426.83     1586.84     13.52 o 
   1   3   3      897.30      908.45      8.79 o 
   2   3   3     1127.35     1236.41     12.53 o 
   3   3   3     3463.87     3533.89     29.04 o 
   4   3   3     1198.34     1242.72     12.42 o 
   5   3   3      126.12      108.74      2.51 o 
   6   3   3     2422.92     2357.64     20.50 o 
   7   3   3        0.31        1.89      0.95 o 
   8   3   3       26.65       34.76      1.86 o 
   9   3   3        0.99        2.15      1.47 o 
  10   3   3      747.12      701.03     15.34 o 
  11   3   3      318.09      309.35      5.64 o 
  12   3   3      100.93       97.07      4.05 o 
  13   3   3      803.10      805.43     11.51 o 
  14   3   3      109.24      118.79      4.98 o 
  15   3   3       13.24       12.60      3.50 o 
  16   3   3       14.27       10.74      4.26 o 
 -16   4   3       51.93       46.46      4.91 o 
 -15   4   3      161.68      187.76      6.78 o 
 -14   4   3      408.32      439.35      9.92 o 
 -13   4   3     1001.65      907.71     15.13 o 
 -12   4   3     1113.92     1037.72     13.30 o 
 -11   4   3      119.96      115.59      4.78 o 
 -10   4   3      197.42      203.71      4.44 o 
  -9   4   3      357.11      304.06      5.24 o 
  -8   4   3     1637.73     1467.08     16.03 o 
  -7   4   3     1262.45     1238.52     12.50 o 
  -6   4   3      164.42      105.09      2.36 o 
  -5   4   3       71.62       88.50      2.48 o 
  -4   4   3     1609.39     1604.38     15.08 o 
  -3   4   3     1920.80     2110.83     19.18 o 
  -2   4   3    12705.19    12396.56     98.90 o 
  -1   4   3      677.32      612.31      5.90 o 
   0   4   3        4.90        3.09      0.70 o 
   1   4   3      141.53      135.40      2.03 o 
   2   4   3      160.67      162.22      2.32 o 
   3   4   3     3241.64     3624.83     29.93 o 
   4   4   3     4605.79     4768.84     39.05 o 
   5   4   3      667.16      869.82      8.97 o 
   6   4   3       76.70       71.74      1.97 o 
   7   4   3      117.21      127.16      2.62 o 
   8   4   3      412.69      457.69      5.95 o 
   9   4   3     1602.79     1585.13     19.27 o 
  10   4   3     1229.53     1184.97     15.50 o 
  11   4   3      800.11      793.69     10.99 o 
  12   4   3      274.07      262.88      6.59 o 
  13   4   3        4.64        6.11      2.18 o 
  14   4   3        8.99       11.22      3.59 o 
  15   4   3       58.99       82.86      7.18 o 
 -16   5   3       22.31       16.09      3.67 o 
 -15   5   3      395.89      388.47     11.43 o 
 -14   5   3      816.00      801.22     14.52 o 
 -13   5   3      142.96      148.21      5.13 o 
 -12   5   3      327.02      332.40      6.45 o 
 -11   5   3      531.27      550.51      8.85 o 
 -10   5   3      626.89      597.86      8.64 o 
  -9   5   3     1010.77      996.42     12.09 o 
  -8   5   3      304.91      315.37      5.37 o 
  -7   5   3      534.38      493.12      6.74 o 
  -6   5   3      618.26      677.10      7.58 o 
  -5   5   3     1104.42      928.35      9.68 o 
  -4   5   3      517.74      597.17      6.12 o 
  -3   5   3    11211.71    10862.90     86.99 o 
  -2   5   3     1167.63     1031.75      9.40 o 
  -1   5   3     2118.94     2133.74     18.11 o 
   0   5   3       92.12      122.99      2.95 o 
   1   5   3     5302.32     5394.06     46.86 o 
   2   5   3     1339.67     1407.68     12.43 o 
   3   5   3      224.27      179.63      2.66 o 
   4   5   3      748.67      721.71      7.12 o 
   5   5   3       63.36      111.40      2.51 o 
   6   5   3        0.66        3.41      0.92 o 
   7   5   3      330.89      329.44      4.42 o 
   8   5   3        0.14        1.60      1.11 o 
   9   5   3     1788.24     1857.34     19.78 o 
  10   5   3      113.14      107.37      3.78 o 
  11   5   3      273.03      294.48      6.10 o 
  12   5   3      158.52      141.58      6.00 o 
  13   5   3      136.02      139.20      5.28 o 
  14   5   3      909.90      941.06     18.10 o 
  15   5   3      149.78      157.99     22.16 o 
 -16   6   3      306.15      310.49      9.48 o 
 -15   6   3       43.62       32.70      3.98 o 
 -14   6   3      384.60      359.49     14.05 o 
 -13   6   3       51.99       43.71      4.63 o 
 -12   6   3      105.69       98.07      4.03 o 
 -11   6   3      270.73      261.20      5.55 o 
 -10   6   3      455.13      484.57      7.62 o 
  -9   6   3      987.96      984.38     12.15 o 
  -8   6   3      265.82      250.69      8.19 o 
  -7   6   3     1056.48     1005.09     11.78 o 
  -6   6   3     6604.94     6551.93     57.40 o 
  -5   6   3     3885.32     4147.17     34.47 o 
  -4   6   3     2698.59     2848.73     24.09 o 
  -3   6   3     2033.65     2071.83     17.90 o 
  -2   6   3       32.14       27.12      1.53 o 
  -1   6   3      525.43      552.73      5.76 o 
   0   6   3       78.42      136.78      4.26 o 
   1   6   3    17242.46    17927.70    152.29 o 
   2   6   3      121.94      186.25      3.14 o 
   3   6   3      397.18      428.41      5.38 o 
   4   6   3     5278.57     5508.00     45.17 o 
   5   6   3      598.30      600.26      6.99 o 
   6   6   3      728.45      633.24      6.88 o 
   7   6   3      179.01      164.06      3.30 o 
   8   6   3     2016.10     2030.28     19.78 o 
   9   6   3     1406.67     1338.20     14.17 o 
  10   6   3       68.08       76.54      3.02 o 
  11   6   3      569.54      561.02      9.04 o 
  12   6   3      880.18      898.55     13.01 o 
  13   6   3       99.52       99.29      4.79 o 
  14   6   3      152.88      173.87      6.66 o 
  15   6   3        0.17        2.26      3.54 o 
 -15   7   3       63.11       68.39      4.56 o 
 -14   7   3        2.22        2.62      2.71 o 
 -13   7   3       49.12       52.83      3.34 o 
 -12   7   3       23.49       21.55      2.54 o 
 -11   7   3      997.03      958.12     12.63 o 
 -10   7   3       26.87       32.65      2.36 o 
  -9   7   3      658.81      666.35      9.31 o 
  -8   7   3      284.69      269.54      5.05 o 
  -7   7   3      874.74      831.08     10.38 o 
  -6   7   3      612.43      588.64      7.79 o 
  -5   7   3      781.75      685.41      7.94 o 
  -4   7   3      140.00      183.67      2.91 o 
  -3   7   3        2.21        1.39      1.19 o 
  -2   7   3      491.55      554.01      5.97 o 
  -1   7   3     4538.01     4870.45     40.08 o 
   0   7   3      252.42      214.19      7.09 o 
   1   7   3      884.37      784.88      8.48 o 
   2   7   3        9.75        9.96      2.26 o 
   3   7   3      367.32      376.66      5.00 o 
   4   7   3        0.23        2.73      0.74 o 
   5   7   3      185.34      180.93      3.37 o 
   6   7   3      340.00      381.66      5.29 o 
   7   7   3      236.15      235.83      5.84 o 
   8   7   3       34.99       33.34      2.29 o 
   9   7   3      696.69      650.50      8.98 o 
  10   7   3       28.55       31.78      2.49 o 
  11   7   3       31.33       36.84      2.76 o 
  12   7   3      357.89      386.07      7.67 o 
  13   7   3      176.01      201.02      6.49 o 
  14   7   3      160.50      188.57      6.62 o 
  15   7   3      128.10      130.08      7.27 o 
 -15   8   3      555.69      545.34     11.02 o 
 -14   8   3        3.32        2.29      2.70 o 
 -13   8   3        8.80        5.24      2.29 o 
 -12   8   3      312.59      314.51      6.48 o 
 -11   8   3        9.61        7.21      2.00 o 
 -10   8   3      477.02      454.94      7.63 o 
  -9   8   3      541.85      526.71      9.15 o 
  -8   8   3      363.34      382.66      6.39 o 
  -7   8   3     2292.64     2232.85     23.42 o 
  -6   8   3        3.53       11.50      1.46 o 
  -5   8   3      962.23      985.85     13.50 o 
  -4   8   3     3097.18     3053.57     26.01 o 
  -3   8   3       36.80       36.26      1.51 o 
  -2   8   3       80.47       79.57      2.05 o 
  -1   8   3      931.62      933.89      9.11 o 
   0   8   3     4912.80     4863.03     42.99 o 
   1   8   3     7562.16     8033.29     69.68 o 
   2   8   3     4088.99     4626.28     41.10 o 
   3   8   3      112.01      147.29      3.00 o 
   4   8   3       26.07       47.49      2.04 o 
   5   8   3      572.93      590.35      7.23 o 
   6   8   3     2623.22     2602.36     26.62 o 
   7   8   3        0.98        2.49      1.83 o 
   8   8   3        9.38       14.96      1.95 o 
   9   8   3      380.05      439.65      7.04 o 
  10   8   3       10.64       11.69      2.09 o 
  11   8   3      468.01      464.64      8.53 o 
  12   8   3       32.65       33.50      3.77 o 
  13   8   3        0.10       -0.03      2.16 o 
  14   8   3       45.90       47.85      4.33 o 
 -14   9   3       14.00       17.34      3.14 o 
 -13   9   3      117.72      125.57      4.89 o 
 -12   9   3      161.27      161.84      5.24 o 
 -11   9   3      139.62      133.11      4.44 o 
 -10   9   3      385.95      384.74      6.97 o 
  -9   9   3       12.05       15.49      2.06 o 
  -8   9   3      191.83      177.86      4.40 o 
  -7   9   3     1140.38     1086.05     16.46 o 
  -6   9   3       26.90       26.76      2.00 o 
  -5   9   3      268.33      248.91      4.61 o 
  -4   9   3      522.29      512.62      5.95 o 
  -3   9   3       15.73       52.67      2.21 o 
  -2   9   3      366.88      352.88      4.59 o 
  -1   9   3       10.11       15.94      1.13 o 
   0   9   3      243.89      238.30      4.01 o 
   1   9   3       56.85       82.12      2.51 o 
   2   9   3      978.08      982.97     10.62 o 
   3   9   3      163.76      160.95      3.27 o 
   4   9   3      361.58      382.33      5.42 o 
   5   9   3     2124.54     2094.17     26.77 o 
   6   9   3      558.52      532.80      7.73 o 
   7   9   3     1933.69     1841.97     20.04 o 
   8   9   3      778.55      813.04     10.69 o 
   9   9   3      169.83      145.31      4.40 o 
  10   9   3      839.74      838.81     12.59 o 
  11   9   3      727.01      741.11     13.24 o 
  12   9   3      115.34      118.03      5.49 o 
  13   9   3      119.01      116.72      6.63 o 
  14   9   3       10.94        4.10      3.02 o 
 -14  10   3       95.38      101.64      6.06 o 
 -13  10   3      291.38      256.05      9.78 o 
 -12  10   3      966.99      953.36     14.76 o 
 -11  10   3      451.67      446.76     10.80 o 
 -10  10   3      152.76      146.15      4.54 o 
  -9  10   3      299.25      323.33      6.28 o 
  -8  10   3     1488.63     1459.50     24.01 o 
  -7  10   3      277.39      262.43      5.31 o 
  -6  10   3      176.99      171.03      4.49 o 
  -5  10   3      228.43      218.49      4.50 o 
  -4  10   3      109.31      100.53      3.52 o 
  -3  10   3      100.39       89.38      2.39 o 
  -2  10   3      473.08      467.22      6.14 o 
  -1  10   3     1055.55     1069.78     11.45 o 
   0  10   3       71.59       70.60      2.44 o 
   1  10   3      198.55      222.65      4.04 o 
   2  10   3     1385.70     1308.70     13.62 o 
   3  10   3        3.93        3.09      1.16 o 
   4  10   3     2196.05     2139.11     20.79 o 
   5  10   3      416.19      407.28      6.56 o 
   6  10   3      161.37      151.13      4.19 o 
   7  10   3       32.13       33.86      2.67 o 
   8  10   3      313.10      334.07      6.62 o 
   9  10   3      234.04      239.49      5.88 o 
  10  10   3      909.80      881.56     13.30 o 
  11  10   3      217.48      232.94      7.04 o 
  12  10   3      177.23      164.78      6.24 o 
  13  10   3      263.55      292.79     11.40 o 
 -13  11   3       19.43       17.47      3.24 o 
 -12  11   3       57.31       58.84      5.12 o 
 -11  11   3      148.48      162.64      6.14 o 
 -10  11   3        1.16        0.35      2.09 o 
  -9  11   3     1567.52     1564.59     20.45 o 
  -8  11   3        2.86        2.80      2.12 o 
  -7  11   3      836.30      825.60     12.21 o 
  -6  11   3      500.47      473.75      7.40 o 
  -5  11   3      108.06      102.15      3.84 o 
  -4  11   3     1739.01     1676.74     20.16 o 
  -3  11   3     1280.73     1197.05     12.59 o 
  -2  11   3      461.04      433.55      6.04 o 
  -1  11   3     2296.08     2307.43     22.09 o 
   0  11   3      163.57      173.79      4.40 o 
   1  11   3      512.31      506.51      6.77 o 
   2  11   3      123.35      113.46      3.13 o 
   3  11   3     1617.84     1562.34     15.96 o 
   4  11   3      531.63      538.99     13.57 o 
   5  11   3      163.91      163.49      4.09 o 
   6  11   3       15.68       17.21      2.14 o 
   7  11   3     1499.59     1446.88     16.69 o 
   8  11   3      215.64      222.58      4.95 o 
   9  11   3      465.77      444.72      8.44 o 
  10  11   3       58.14       72.97      7.08 o 
  11  11   3       17.15       21.27      3.33 o 
  12  11   3      615.21      622.67     12.62 o 
  13  11   3        0.15       -2.67      2.67 o 
 -13  12   3       27.78       32.03      4.16 o 
 -12  12   3       16.47       30.17      3.54 o 
 -11  12   3       38.50       39.26      5.57 o 
 -10  12   3     1633.18     1487.18     20.22 o 
  -9  12   3      469.87      458.22      9.10 o 
  -8  12   3       40.61       37.43      3.08 o 
  -7  12   3      790.98      736.36     12.95 o 
  -6  12   3      310.64      306.08      6.39 o 
  -5  12   3      106.12      128.88      4.26 o 
  -4  12   3       15.61       17.40      1.93 o 
  -3  12   3      225.50      228.12      4.63 o 
  -2  12   3     1173.22     1157.72     13.66 o 
  -1  12   3        0.58        2.50      1.34 o 
   0  12   3       13.21       11.87      1.66 o 
   1  12   3      728.46      766.31     10.48 o 
   2  12   3        5.07       14.69      1.64 o 
   3  12   3      232.32      223.56      5.35 o 
   4  12   3     2021.88     2002.90     23.83 o 
   5  12   3        1.28        2.58      1.78 o 
   6  12   3      383.90      355.90      6.27 o 
   7  12   3        0.07        4.36      2.42 o 
   8  12   3     2097.71     2018.57     24.88 o 
   9  12   3      168.30      168.90      6.84 o 
  10  12   3      688.29      669.03     13.98 o 
  11  12   3      335.97      309.72      8.46 o 
  12  12   3      128.96      139.77      8.13 o 
 -12  13   3        8.37        1.72      2.99 o 
 -11  13   3        3.51       -0.06      3.08 o 
 -10  13   3       86.62       82.61      5.10 o 
  -9  13   3       66.78       58.91      4.41 o 
  -8  13   3      308.83      288.43      7.71 o 
  -7  13   3      342.26      307.91      7.89 o 
  -6  13   3      285.14      268.94      7.17 o 
  -5  13   3     4559.59     4408.39     53.92 o 
  -4  13   3      448.98      437.10      9.08 o 
  -3  13   3     2751.09     2698.86     39.86 o 
  -2  13   3     3388.34     3538.73     34.97 o 
  -1  13   3     1738.41     1758.66     17.79 o 
   0  13   3      511.00      474.78      6.69 o 
   1  13   3      313.09      319.45      5.29 o 
   2  13   3      254.23      267.68      8.52 o 
   3  13   3        1.87        1.19      1.59 o 
   4  13   3      261.77      229.55      4.96 o 
   5  13   3     1961.31     1818.82     20.37 o 
   6  13   3      376.42      350.66      6.38 o 
   7  13   3      760.89      722.19     10.37 o 
   8  13   3      104.74      109.84      5.01 o 
   9  13   3      437.43      425.70      9.67 o 
  10  13   3      279.81      309.19      8.47 o 
  11  13   3      222.01      247.89      7.84 o 
 -11  14   3       52.30       61.06      4.94 o 
 -10  14   3      158.42      184.94      6.98 o 
  -9  14   3       71.84       80.21      5.12 o 
  -8  14   3       68.80       69.27      4.62 o 
  -7  14   3       23.72       20.19      3.02 o 
  -6  14   3      173.01      149.57      5.69 o 
  -5  14   3      120.14      128.58      5.24 o 
  -4  14   3       18.34       18.77      4.62 o 
  -3  14   3       28.49       28.27      3.02 o 
  -2  14   3      270.77      278.40      6.33 o 
  -1  14   3      515.72      543.27      9.38 o 
   0  14   3     1991.48     1954.14     19.76 o 
   1  14   3        0.04        1.99      1.42 o 
   2  14   3      512.38      516.55      8.00 o 
   3  14   3       39.09       37.78      2.48 o 
   4  14   3       61.05       60.88      3.78 o 
   5  14   3      386.89      375.45      6.84 o 
   6  14   3       48.42       54.79      3.02 o 
   7  14   3      112.44      106.04      4.63 o 
   8  14   3       40.38       43.01      3.50 o 
   9  14   3       51.46       52.60      4.19 o 
  10  14   3       44.08       45.90      4.16 o 
 -10  15   3        4.21        3.61      2.92 o 
  -9  15   3      154.60      156.06      6.75 o 
  -8  15   3       41.43       52.03      4.24 o 
  -7  15   3       17.86       13.39      2.87 o 
  -6  15   3        0.30        0.64      2.40 o 
  -5  15   3       79.72       85.13      4.77 o 
  -4  15   3       61.07       61.59      4.22 o 
  -3  15   3       18.08        9.18      2.62 o 
  -2  15   3     1632.14     1591.48     23.02 o 
  -1  15   3      262.44      245.89      7.20 o 
   0  15   3      483.28      490.40      7.94 o 
   1  15   3       14.46       11.75      3.42 o 
   2  15   3      146.30      139.30      5.22 o 
   3  15   3       62.16       69.04      3.28 o 
   4  15   3      253.04      251.38      5.50 o 
   5  15   3      170.12      145.54      4.45 o 
   6  15   3      185.15      216.39      5.39 o 
   7  15   3      120.69      116.16      4.99 o 
   8  15   3      127.54      125.93      5.90 o 
   9  15   3        5.98       11.28      3.19 o 
  -8  16   3       50.80       44.50      4.33 o 
  -7  16   3       85.03       83.10      5.29 o 
  -6  16   3        7.95        2.38      2.73 o 
  -5  16   3       91.04       93.56      5.29 o 
  -4  16   3        0.08        1.32      2.70 o 
  -3  16   3      813.42      797.17     14.38 o 
  -2  16   3        4.67        3.92      2.32 o 
  -1  16   3       50.75       54.65      4.01 o 
   0  16   3        5.15        6.36      1.95 o 
   1  16   3        9.56       11.92      2.37 o 
   2  16   3        2.07        3.37      2.09 o 
   3  16   3       42.28       41.42      3.24 o 
   4  16   3       56.59       57.42      3.66 o 
   5  16   3      146.09      149.24      5.34 o 
   6  16   3      327.40      336.14      7.83 o 
   7  16   3       49.73       70.58      4.77 o 
   8  16   3        2.36        2.43      2.91 o 
  -7  17   3      234.04      238.53      7.89 o 
  -6  17   3        0.25       -0.38      2.87 o 
  -5  17   3       76.02       80.22      5.10 o 
  -4  17   3       33.96       25.83      3.50 o 
  -3  17   3      354.74      355.25      9.12 o 
  -2  17   3       47.65       52.01      4.22 o 
  -1  17   3       77.50       94.23      5.24 o 
   0  17   3       30.12       28.16      3.53 o 
   1  17   3      455.70      460.72      8.94 o 
   2  17   3      378.45      395.85      8.22 o 
   3  17   3       81.56       89.27      4.43 o 
   4  17   3        4.30        5.11      2.42 o 
   5  17   3       81.99       83.33      5.23 o 
   6  17   3      310.40      313.84     15.40 o 
  -4  18   3       55.37       58.51      4.89 o 
  -3  18   3       59.15       70.90      5.96 o 
  -2  18   3        0.02       -1.10      2.97 o 
  -1  18   3      253.06      293.55      9.99 o 
   0  18   3        7.52        5.35      3.43 o 
   1  18   3        6.04        5.28      3.13 o 
   2  18   3       20.31       25.04      3.07 o 
   3  18   3        4.22        3.98      2.46 o 
   4  18   3       25.42       20.26      2.98 o 
 -16   0   4      134.69      132.05      9.12 o 
 -15   0   4     1123.67     1153.42     27.04 o 
 -14   0   4      157.47      132.97     10.69 o 
 -13   0   4      361.77      316.41     11.38 o 
 -12   0   4     2671.70     2591.65     48.30 o 
 -11   0   4      428.15      464.84     10.08 o 
 -10   0   4     1583.99     1613.11     25.08 o 
  -9   0   4     2288.42     2434.14     35.28 o 
  -8   0   4     2222.72     2258.84     27.84 o 
  -7   0   4     2823.14     2747.63     39.19 o 
  -6   0   4     6857.25     6501.56     74.64 o 
  -5   0   4      203.42      242.86      4.33 o 
  -4   0   4     3169.15     3376.43     39.53 o 
  -3   0   4      134.45      165.23      3.28 o 
  -2   0   4     4467.91     4792.72     55.05 o 
  -1   0   4       19.08       43.52      4.11 o 
   0   0   4     1407.44     1614.88     19.72 o 
   1   0   4     7852.94     7826.50     90.31 o 
   2   0   4      158.43      177.42      3.33 o 
   3   0   4     7176.00     7483.50     85.39 o 
   4   0   4     1516.00     1445.54     19.54 o 
   5   0   4    10140.68    11012.27    125.26 o 
   6   0   4     8215.87     8552.02    114.99 o 
   7   0   4      312.91      353.94      6.42 o 
   8   0   4     1254.10     1316.30     17.93 o 
   9   0   4      715.14      707.46     11.21 o 
  10   0   4       82.61       75.89      4.83 o 
  11   0   4      292.44      326.21      8.12 o 
  12   0   4     1816.63     1660.08     32.57 o 
  13   0   4      541.34      455.15     21.37 o 
  14   0   4      759.26      843.82     31.66 o 
  15   0   4      272.07      272.30     18.21 o 
 -16   1   4      241.52      231.69      7.77 o 
 -15   1   4       33.73       32.92      4.36 o 
 -14   1   4       38.32       32.15      3.67 o 
 -13   1   4       73.32       64.53      4.22 o 
 -12   1   4     1262.63     1268.28     20.34 o 
 -11   1   4      690.93      660.65     12.79 o 
 -10   1   4      358.92      379.42      6.15 o 
  -9   1   4       33.24       30.86      1.75 o 
  -8   1   4      874.70      872.58      9.41 o 
  -7   1   4       26.16       41.48      1.47 o 
  -6   1   4     1438.69     1467.35     13.04 o 
  -5   1   4        6.77        4.82      0.90 o 
  -4   1   4     2308.91     2206.01     18.62 o 
  -3   1   4      193.12      193.52      2.50 o 
  -2   1   4     1050.31     1024.30      9.13 o 
  -1   1   4       47.69       51.07      1.23 o 
   0   1   4       67.12       64.13      1.76 o 
   1   1   4      742.33      750.63      7.61 o 
   2   1   4     1813.51     1845.21     17.15 o 
   3   1   4       43.19       64.42      1.64 o 
   4   1   4     2309.45     2340.80     20.00 o 
   5   1   4     1892.32     1830.40     16.11 o 
   6   1   4     3021.26     3076.49     26.20 o 
   7   1   4     2476.96     2506.32     23.67 o 
   8   1   4     2057.65     2036.01     18.39 o 
   9   1   4     1173.12     1233.22     15.22 o 
  10   1   4       16.50       22.72      1.79 o 
  11   1   4      969.46      983.79     12.47 o 
  12   1   4        1.79        0.79      2.93 o 
  13   1   4      314.36      347.39     11.11 o 
  14   1   4        6.11        7.64      4.25 o 
  15   1   4       69.29       83.11     11.87 o 
 -16   2   4      194.52      193.22      7.19 o 
 -15   2   4       10.96       13.53      3.54 o 
 -14   2   4       14.07       19.66      5.19 o 
 -13   2   4       32.20       46.29      4.23 o 
 -12   2   4      149.18      122.30      6.29 o 
 -11   2   4      691.27      691.09     10.57 o 
 -10   2   4      211.43      208.84      4.41 o 
  -9   2   4      779.12      776.48      8.89 o 
  -8   2   4       61.18       65.49      2.11 o 
  -7   2   4       40.72       38.33      1.74 o 
  -6   2   4       28.35       43.98      1.64 o 
  -5   2   4      999.54      961.99      8.97 o 
  -4   2   4      102.57       61.41      2.66 o 
  -3   2   4     2385.34     2524.15     23.32 o 
  -2   2   4      765.50      911.85      8.37 o 
  -1   2   4      328.06      281.96      3.22 o 
   0   2   4       41.80       41.42      1.97 o 
   1   2   4     5231.97     5463.19     47.59 o 
   2   2   4      724.16      746.30      8.44 o 
   3   2   4     3919.95     3989.43     35.04 o 
   4   2   4      574.70      552.00      5.78 o 
   5   2   4      127.61      119.74      2.28 o 
   6   2   4       80.72       49.77      1.81 o 
   7   2   4       33.71       34.26      1.55 o 
   8   2   4     2692.70     2585.33     22.70 o 
   9   2   4       65.18       59.16      2.46 o 
  10   2   4     1771.14     1816.20     18.53 o 
  11   2   4     1405.07     1465.47     15.78 o 
  12   2   4      197.00      171.29      4.75 o 
  13   2   4      438.97      425.90      8.61 o 
  14   2   4        0.45        2.20      3.03 o 
  15   2   4        7.84       11.50      3.82 o 
 -16   3   4      194.42      211.88     11.88 o 
 -15   3   4       21.34       13.82      3.66 o 
 -14   3   4      472.76      451.69     11.88 o 
 -13   3   4      161.53      144.97      4.85 o 
 -12   3   4       36.78       29.38      2.78 o 
 -11   3   4      417.59      427.22      7.72 o 
 -10   3   4      809.35      767.74     11.06 o 
  -9   3   4      189.55      144.70      4.19 o 
  -8   3   4       13.61       32.01      1.72 o 
  -7   3   4      215.54      217.76      3.58 o 
  -6   3   4      844.33     1010.38     10.42 o 
  -5   3   4       38.62       23.43      1.27 o 
  -4   3   4     1687.93     1786.92     15.43 o 
  -3   3   4     2611.44     2355.37     19.89 o 
  -2   3   4     2124.12     2195.43     18.63 o 
  -1   3   4       75.35       83.53      1.94 o 
   0   3   4     1130.81      962.77      8.85 o 
   1   3   4     1256.21     1182.74     10.53 o 
   2   3   4     2682.93     2724.91     27.49 o 
   3   3   4      110.28       79.71      2.66 o 
   4   3   4     1181.36     1143.52     10.51 o 
   5   3   4      348.54      456.80      8.31 o 
   6   3   4      209.00      192.46      3.11 o 
   7   3   4        0.85        2.05      1.02 o 
   8   3   4      804.43      772.68      9.00 o 
   9   3   4        1.38        4.55      1.37 o 
  10   3   4      755.62      696.54      8.91 o 
  11   3   4      874.98      907.61     12.29 o 
  12   3   4       51.12       42.47      3.12 o 
  13   3   4       59.91       55.23      4.06 o 
  14   3   4       46.24       46.72      4.99 o 
  15   3   4       46.19       36.99      4.99 o 
 -16   4   4      141.64      143.47      6.78 o 
 -15   4   4       61.67       71.65      5.03 o 
 -14   4   4      267.20      271.45     11.10 o 
 -13   4   4      200.65      184.36      5.40 o 
 -12   4   4      101.42      112.50      7.54 o 
 -11   4   4      166.78      191.21      4.57 o 
 -10   4   4       85.26       92.50      3.25 o 
  -9   4   4       75.67       68.33      5.07 o 
  -8   4   4      356.46      378.64      5.74 o 
  -7   4   4     1846.88     1667.71     18.04 o 
  -6   4   4      406.91      396.24      5.28 o 
  -5   4   4     4666.92     4717.76     41.64 o 
  -4   4   4     2574.04     2640.59     22.34 o 
  -3   4   4      172.98      161.52      2.50 o 
  -2   4   4     1227.53     1307.32     11.67 o 
  -1   4   4       91.54      113.16      2.02 o 
   0   4   4     1314.05     1384.03     12.29 o 
   1   4   4      452.98      478.93      4.99 o 
   2   4   4      473.28      496.71      5.30 o 
   3   4   4      648.23      727.38      7.23 o 
   4   4   4     3131.59     3202.88     26.94 o 
   5   4   4     1300.76     1282.79     11.88 o 
   6   4   4      154.16      150.75      2.63 o 
   7   4   4       10.10        9.67      1.43 o 
   8   4   4     1119.43     1145.56     12.04 o 
   9   4   4        0.59        1.80      1.26 o 
  10   4   4       50.88       39.15      2.54 o 
  11   4   4      203.46      190.31      5.47 o 
  12   4   4        6.98       10.31      2.55 o 
  13   4   4        6.68        3.27      2.75 o 
  14   4   4       63.24       78.34      7.02 o 
  15   4   4      113.95      122.69      8.34 o 
 -16   5   4       98.99       95.62      6.12 o 
 -15   5   4       38.67       36.74      4.22 o 
 -14   5   4      450.69      443.41      8.92 o 
 -13   5   4      910.54      912.79     14.05 o 
 -12   5   4        0.74        0.93      2.09 o 
 -11   5   4      705.91      669.54     12.74 o 
 -10   5   4      203.23      197.10      4.49 o 
  -9   5   4        9.98       13.54      1.76 o 
  -8   5   4      506.57      516.82     15.85 o 
  -7   5   4       16.87       14.66      1.39 o 
  -6   5   4     5133.29     5046.98     44.76 o 
  -5   5   4      245.24      231.09      3.70 o 
  -4   5   4     1834.56     1946.46     16.95 o 
  -3   5   4     7162.00     7488.13     60.63 o 
  -2   5   4     1570.73     1369.30     12.31 o 
  -1   5   4     2346.18     2382.80     20.31 o 
   0   5   4     2599.75     2779.08     23.39 o 
   1   5   4      275.72      228.81      3.97 o 
   2   5   4      133.62       99.27      1.96 o 
   3   5   4     1436.23     1557.43     13.86 o 
   4   5   4     2737.94     2854.85     24.28 o 
   5   5   4      238.00      274.17      3.72 o 
   6   5   4       36.26       44.54      1.69 o 
   7   5   4      910.98      888.54      9.03 o 
   8   5   4      934.75      979.37     11.71 o 
   9   5   4      314.51      316.02      5.54 o 
  10   5   4     1791.52     1756.91     19.70 o 
  11   5   4      301.45      299.91      6.29 o 
  12   5   4      119.14      114.37      6.13 o 
  13   5   4      328.09      321.10     12.81 o 
  14   5   4       88.95      107.91      5.37 o 
  15   5   4      430.38      507.34     16.54 o 
 -15   6   4      179.01      220.26      9.56 o 
 -14   6   4       13.64       16.87      3.05 o 
 -13   6   4       39.44       42.90      3.74 o 
 -12   6   4       37.24       36.01      2.79 o 
 -11   6   4      156.37      130.85      4.13 o 
 -10   6   4        8.64       16.56      2.71 o 
  -9   6   4      860.99      782.80     10.27 o 
  -8   6   4      153.24      147.54      3.71 o 
  -7   6   4       28.05       23.73      1.81 o 
  -6   6   4     2069.14     2106.78     20.08 o 
  -5   6   4     3839.45     3693.19     33.36 o 
  -4   6   4      508.78      589.08      6.30 o 
  -3   6   4      572.48      486.16      5.45 o 
  -2   6   4     1815.94     1784.83     15.77 o 
  -1   6   4      239.78      277.66      3.60 o 
   0   6   4     4519.07     4518.26     37.34 o 
   1   6   4      621.60      681.47      6.93 o 
   2   6   4     1823.37     1886.82     18.00 o 
   3   6   4     1053.62     1087.58     10.26 o 
   4   6   4      384.25      373.56      4.52 o 
   5   6   4       84.87       73.56      1.94 o 
   6   6   4      725.18      716.62      8.15 o 
   7   6   4      717.00      753.68     11.68 o 
   8   6   4        0.78       -0.94      1.24 o 
   9   6   4      332.41      339.04      5.85 o 
  10   6   4      685.69      662.28     13.27 o 
  11   6   4       25.25       20.20      2.43 o 
  12   6   4       71.72       80.00      5.84 o 
  13   6   4        6.11        5.21      2.86 o 
  14   6   4       42.16       39.75      3.86 o 
  15   6   4       29.64       25.50      4.77 o 
 -15   7   4      379.88      354.73      8.69 o 
 -14   7   4      662.01      675.06     11.95 o 
 -13   7   4      854.65      888.07     14.03 o 
 -12   7   4     2268.06     2182.24     24.47 o 
 -11   7   4        0.41        2.05      1.94 o 
 -10   7   4     2068.16     2000.88     22.12 o 
  -9   7   4      900.14      857.33     11.24 o 
  -8   7   4     1770.68     1728.14     19.00 o 
  -7   7   4      906.10      955.60     11.57 o 
  -6   7   4      233.60      295.92      4.54 o 
  -5   7   4     1584.39     1456.62     14.57 o 
  -4   7   4     1842.02     1841.41     16.46 o 
  -3   7   4      395.73      475.99      5.48 o 
  -2   7   4      315.39      349.21      4.42 o 
  -1   7   4       53.13       41.51      1.57 o 
   0   7   4     4390.53     4710.16     38.96 o 
   1   7   4      721.39      689.84      7.85 o 
   2   7   4      399.45      333.96      4.71 o 
   3   7   4        1.79        2.88      1.12 o 
   4   7   4        9.56        8.32      1.16 o 
   5   7   4      143.08      128.46      2.98 o 
   6   7   4       81.93       95.05      2.79 o 
   7   7   4       51.66       58.88      3.17 o 
   8   7   4      447.08      422.10      9.43 o 
   9   7   4     2246.44     2329.16     27.32 o 
  10   7   4     2200.91     2178.08     25.98 o 
  11   7   4      601.77      599.22      9.98 o 
  12   7   4      203.44      211.57      9.57 o 
  13   7   4       45.83       50.80      4.06 o 
  14   7   4        1.00       -2.56      2.56 o 
 -15   8   4      219.53      204.67      6.89 o 
 -14   8   4       11.29       16.63      3.24 o 
 -13   8   4      280.50      253.39      6.26 o 
 -12   8   4        4.66        6.68      2.28 o 
 -11   8   4      180.01      157.46      4.54 o 
 -10   8   4      257.98      259.70      5.57 o 
  -9   8   4      183.39      171.52      4.28 o 
  -8   8   4       24.12       29.40      2.22 o 
  -7   8   4     1244.79     1292.06     14.96 o 
  -6   8   4       11.67        9.47      1.71 o 
  -5   8   4     1060.98     1017.70     10.93 o 
  -4   8   4     1610.94     1620.61     14.82 o 
  -3   8   4       37.28       44.30      1.64 o 
  -2   8   4      741.76      799.77      8.21 o 
  -1   8   4       40.18       49.01      1.72 o 
   0   8   4     2235.98     2444.27     22.85 o 
   1   8   4      505.39      595.24      7.15 o 
   2   8   4       30.08       25.91      2.16 o 
   3   8   4       43.23       48.36      2.31 o 
   4   8   4      260.97      249.19      4.16 o 
   5   8   4        0.02        2.20      1.16 o 
   6   8   4        0.29        1.72      1.29 o 
   7   8   4      562.08      579.09      8.25 o 
   8   8   4       28.84       37.61      3.13 o 
   9   8   4       98.31      105.35      4.09 o 
  10   8   4        4.37        4.54      1.99 o 
  11   8   4        2.95        4.05      2.87 o 
  12   8   4        7.23        9.62      2.91 o 
  13   8   4      208.54      209.67      6.96 o 
  14   8   4       40.77       45.60      4.27 o 
 -14   9   4       41.32       29.40      3.70 o 
 -13   9   4       54.98       54.20      3.66 o 
 -12   9   4      341.67      349.06      7.97 o 
 -11   9   4      293.52      283.89      6.21 o 
 -10   9   4      223.53      217.77      5.19 o 
  -9   9   4       44.90       36.77      2.90 o 
  -8   9   4      321.05      310.58      5.84 o 
  -7   9   4       68.36       71.49      3.10 o 
  -6   9   4      407.76      434.67      6.77 o 
  -5   9   4        2.95        3.01      1.29 o 
  -4   9   4      449.35      484.12      6.44 o 
  -3   9   4     2052.85     2110.98     18.82 o 
  -2   9   4       76.20       68.52      2.52 o 
  -1   9   4       14.81        9.96      1.30 o 
   0   9   4      209.58      215.55      3.92 o 
   1   9   4      235.97      272.75      4.47 o 
   2   9   4     1084.59     1185.92     12.51 o 
   3   9   4      196.74      192.62      3.72 o 
   4   9   4       51.99       39.24      2.04 o 
   5   9   4      267.56      273.86      5.11 o 
   6   9   4      708.65      678.64      9.18 o 
   7   9   4      756.79      747.52     10.05 o 
   8   9   4       68.31       74.51      3.44 o 
   9   9   4     1099.75     1077.20     24.53 o 
  10   9   4        8.31       13.84      2.42 o 
  11   9   4      152.06      150.92      7.20 o 
  12   9   4       92.39      117.00      5.33 o 
  13   9   4       95.74      107.36      6.74 o 
 -14  10   4        9.81        9.57      3.07 o 
 -13  10   4      267.42      267.34      6.69 o 
 -12  10   4       59.15       63.01      3.74 o 
 -11  10   4        1.28        0.48      2.20 o 
 -10  10   4        0.01       -0.16      1.95 o 
  -9  10   4        0.18        0.25      1.76 o 
  -8  10   4      514.22      480.74      7.79 o 
  -7  10   4       71.33       82.34      3.35 o 
  -6  10   4      118.06      117.76      3.57 o 
  -5  10   4      710.54      661.95     10.27 o 
  -4  10   4        8.60       11.78      1.54 o 
  -3  10   4      234.11      247.29      4.34 o 
  -2  10   4      249.67      268.81      4.46 o 
  -1  10   4       10.24       11.66      1.44 o 
   0  10   4     1984.58     2053.89     20.00 o 
   1  10   4     1497.34     1458.74     14.95 o 
   2  10   4        0.13       -1.14      1.14 o 
   3  10   4     1260.77     1258.31     13.39 o 
   4  10   4        3.50        4.67      1.34 o 
   5  10   4        5.61        1.20      1.54 o 
   6  10   4       43.81       51.79      2.78 o 
   7  10   4      501.38      498.86      7.83 o 
   8  10   4      136.30      142.48      4.69 o 
   9  10   4        3.22        2.46      2.00 o 
  10  10   4       13.03        9.10      3.82 o 
  11  10   4        3.19        3.97      2.63 o 
  12  10   4        0.99        2.49      2.66 o 
  13  10   4        0.57        0.98      2.87 o 
 -13  11   4       94.35       85.19      4.94 o 
 -12  11   4       70.89       82.95      4.73 o 
 -11  11   4      504.38      479.79      9.60 o 
 -10  11   4      110.31      128.11      4.54 o 
  -9  11   4        1.58       -0.47      1.81 o 
  -8  11   4      803.69      778.80     10.80 o 
  -7  11   4      546.93      551.00      8.42 o 
  -6  11   4        1.26        2.19      1.64 o 
  -5  11   4        1.16        2.90      2.47 o 
  -4  11   4       10.21        7.97      2.29 o 
  -3  11   4      784.59      787.94     10.17 o 
  -2  11   4      396.03      412.38      5.96 o 
  -1  11   4       36.94       28.11      1.89 o 
   0  11   4      123.87      125.45      3.27 o 
   1  11   4      464.52      459.73      6.51 o 
   2  11   4      314.40      309.89      5.22 o 
   3  11   4      129.45      139.26      3.53 o 
   4  11   4       54.56       63.85      2.99 o 
   5  11   4      105.39       98.15      3.84 o 
   6  11   4      299.37      319.86      6.01 o 
   7  11   4     1166.02     1103.12     15.35 o 
   8  11   4      153.68      146.10      4.82 o 
   9  11   4      408.38      429.70      9.23 o 
  10  11   4       26.02       17.98      2.98 o 
  11  11   4       50.75       55.01      6.63 o 
  12  11   4       74.58       95.46      5.48 o 
 -12  12   4       17.61       18.64      3.38 o 
 -11  12   4      113.98      134.23      5.46 o 
 -10  12   4      303.51      268.36      7.71 o 
  -9  12   4       77.41       82.82      4.79 o 
  -8  12   4       82.34       92.49      4.21 o 
  -7  12   4      627.71      621.30     10.29 o 
  -6  12   4       49.60       46.81      2.98 o 
  -5  12   4        2.22       -1.57      1.57 o 
  -4  12   4     1140.80     1166.71     15.41 o 
  -3  12   4      134.92      131.55      4.81 o 
  -2  12   4      437.05      424.44      6.26 o 
  -1  12   4       70.55       65.33      2.98 o 
   0  12   4      108.94       89.22      3.13 o 
   1  12   4      427.05      444.50      6.49 o 
   2  12   4     1716.92     1680.60     19.34 o 
   3  12   4       85.37       75.70      3.26 o 
   4  12   4       39.47       31.43      2.44 o 
   5  12   4        6.04       12.36      1.95 o 
   6  12   4      841.27      820.54     12.36 o 
   7  12   4        2.27       -0.99      2.13 o 
   8  12   4       87.78       95.98      4.80 o 
   9  12   4      212.13      212.30      6.56 o 
  10  12   4        0.05       -1.39      2.46 o 
  11  12   4       69.40       89.47      6.18 o 
 -11  13   4       92.73       92.74      5.69 o 
 -10  13   4        0.03       -1.26      2.49 o 
  -9  13   4      122.82      111.84      5.50 o 
  -8  13   4        0.07        2.32      3.08 o 
  -7  13   4      107.87      122.61      5.31 o 
  -6  13   4        0.09       -0.84      1.99 o 
  -5  13   4      249.36      256.73      6.09 o 
  -4  13   4      662.66      653.31     10.63 o 
  -3  13   4      516.71      525.17      8.86 o 
  -2  13   4      462.63      448.14      7.34 o 
  -1  13   4      253.04      229.83      4.59 o 
   0  13   4      745.56      763.50      9.99 o 
   1  13   4       22.22       22.50      2.01 o 
   2  13   4       39.88       29.20      2.17 o 
   3  13   4      527.32      560.91      9.62 o 
   4  13   4       98.67      101.28      3.89 o 
   5  13   4      294.59      274.23      6.84 o 
   6  13   4      277.06      293.47      7.36 o 
   7  13   4      672.27      632.45     10.36 o 
   8  13   4        0.05       -1.18      1.74 o 
   9  13   4      200.73      198.66      8.11 o 
  10  13   4        7.35        6.42      2.71 o 
  11  13   4       16.95       14.53      3.50 o 
 -11  14   4       38.06       37.48      4.41 o 
 -10  14   4      657.42      571.42     12.36 o 
  -9  14   4        1.38        1.74      2.78 o 
  -8  14   4       40.40       37.20      3.74 o 
  -7  14   4       57.06       61.62      4.37 o 
  -6  14   4       89.36       86.49      4.94 o 
  -5  14   4      364.99      351.70      8.47 o 
  -4  14   4      559.93      563.92     11.15 o 
  -3  14   4     1562.60     1530.83     22.14 o 
  -2  14   4      286.14      293.12      8.26 o 
  -1  14   4       24.78       24.16      3.60 o 
   0  14   4     1200.96     1174.35     14.93 o 
   1  14   4        0.31        1.48      1.74 o 
   2  14   4      300.53      305.35      6.61 o 
   3  14   4       61.28       54.42      3.54 o 
   4  14   4      112.08      120.27      4.57 o 
   5  14   4      228.26      220.17      5.56 o 
   6  14   4      268.68      217.04      5.74 o 
   7  14   4        5.99        7.19      2.23 o 
   8  14   4       34.56       36.07      3.75 o 
   9  14   4        1.59       -2.08      2.61 o 
  10  14   4      308.03      306.35     12.79 o 
  -9  15   4        6.39       -0.12      2.74 o 
  -8  15   4      388.14      390.30      9.87 o 
  -7  15   4        1.37       -1.16      2.74 o 
  -6  15   4      296.33      297.48      8.34 o 
  -5  15   4       49.27       55.93      4.23 o 
  -4  15   4       82.88       83.78      5.06 o 
  -3  15   4      104.59      109.25      5.71 o 
  -2  15   4      108.01      108.97      5.09 o 
  -1  15   4     1204.65     1246.16     16.63 o 
   0  15   4     1098.67     1140.19     14.28 o 
   1  15   4        0.91       -0.65      1.93 o 
   2  15   4       64.65       68.94      3.35 o 
   3  15   4       45.43       41.52      2.73 o 
   4  15   4      493.47      458.50      7.88 o 
   5  15   4      774.64      825.62     12.62 o 
   6  15   4       24.55       15.56      2.82 o 
   7  15   4       85.30       78.37      5.48 o 
   8  15   4       19.61       17.65      4.34 o 
   9  15   4       19.89       38.86      8.34 o 
  -8  16   4      337.82      362.78     11.31 o 
  -7  16   4      121.74      125.87      6.62 o 
  -6  16   4       19.45       21.94      3.50 o 
  -5  16   4      341.68      356.89      9.16 o 
  -4  16   4      587.44      580.08     11.82 o 
  -3  16   4       85.65       82.30      4.94 o 
  -2  16   4      897.10      941.90     16.08 o 
  -1  16   4     1609.05     1574.22     23.22 o 
   0  16   4       99.25       99.60      4.07 o 
   1  16   4        0.87        3.77      2.11 o 
   2  16   4      430.32      449.79      8.70 o 
   3  16   4      174.16      178.80      5.35 o 
   4  16   4        0.97        6.67      2.32 o 
   5  16   4      239.35      232.69      6.19 o 
   6  16   4        9.27       10.21      2.51 o 
   7  16   4       16.09       19.02      3.40 o 
  -6  17   4      569.62      642.58     13.41 o 
  -5  17   4      219.71      272.00      9.91 o 
  -4  17   4      869.06      895.42     16.27 o 
  -3  17   4      142.44      140.67      6.30 o 
  -2  17   4      176.80      172.28      6.57 o 
  -1  17   4       53.67       53.54      4.28 o 
   0  17   4       40.56       52.09      5.12 o 
   1  17   4      215.38      234.84      6.48 o 
   2  17   4       89.11       81.32      4.27 o 
   3  17   4      647.12      691.39     12.94 o 
   4  17   4      271.77      278.14      7.87 o 
   5  17   4      121.81      124.97      6.94 o 
  -3  18   4      263.64      290.49      9.37 o 
  -2  18   4       27.21       37.15      5.60 o 
  -1  18   4       22.68       25.02      4.30 o 
   0  18   4      303.05      301.49     10.11 o 
   1  18   4       48.41       70.45     11.08 o 
   2  18   4      205.33      232.99      7.30 o 
 -16   1   5       50.79       43.75      4.61 o 
 -15   1   5       73.76       85.73      6.17 o 
 -14   1   5       41.19       33.34      4.08 o 
 -13   1   5       13.72       13.26      2.69 o 
 -12   1   5      582.10      545.96     11.43 o 
 -11   1   5       68.66       69.45      3.82 o 
 -10   1   5      274.45      290.77      5.40 o 
  -9   1   5       47.24       66.86      2.73 o 
  -8   1   5      792.64      791.70      8.94 o 
  -7   1   5      449.79      439.62      5.09 o 
  -6   1   5     1222.44     1094.86     10.23 o 
  -5   1   5     1757.68     1714.03     15.08 o 
  -4   1   5       99.83      144.02      2.32 o 
  -3   1   5       10.98       10.92      0.84 o 
  -2   1   5     2801.89     3003.08     24.94 o 
  -1   1   5        3.49        7.88      0.71 o 
   0   1   5        5.06        2.65      1.26 o 
   1   1   5     2123.34     2349.53     21.54 o 
   2   1   5      119.64      126.90      3.60 o 
   3   1   5     6711.11     7204.16     63.04 o 
   4   1   5       19.70       16.59      0.98 o 
   5   1   5     7683.72     8301.25     67.40 o 
   6   1   5       90.87       91.75      2.20 o 
   7   1   5       12.35        8.16      1.21 o 
   8   1   5      258.87      274.07      4.20 o 
   9   1   5     1036.21     1064.79     13.10 o 
  10   1   5      527.48      529.15      9.44 o 
  11   1   5     2408.43     2194.19     26.59 o 
  12   1   5        0.65       -1.74      3.54 o 
  13   1   5      390.97      392.01      9.12 o 
  14   1   5        2.99        2.61      2.79 o 
  15   1   5        5.20        3.59      3.07 o 
 -16   2   5       49.24       49.18      4.63 o 
 -15   2   5       19.72       23.47      4.08 o 
 -14   2   5     1035.00     1076.50     18.01 o 
 -13   2   5       26.83       28.78      3.19 o 
 -12   2   5      502.40      474.42      8.65 o 
 -11   2   5      849.05      819.56     12.07 o 
 -10   2   5      902.70      874.13     12.29 o 
  -9   2   5      715.01      639.27      7.91 o 
  -8   2   5      283.69      292.10      4.56 o 
  -7   2   5        2.22        2.66      1.00 o 
  -6   2   5       92.67      107.26      3.44 o 
  -5   2   5       78.01       88.39      1.91 o 
  -4   2   5     3295.33     3495.39     29.03 o 
  -3   2   5     3233.70     3320.63     27.56 o 
  -2   2   5     4763.66     4932.02     40.33 o 
  -1   2   5       15.29       18.14      0.90 o 
   0   2   5      880.01      911.99      8.49 o 
   1   2   5       78.33       87.87      4.25 o 
   2   2   5       41.91       38.96      1.67 o 
   3   2   5      515.98      542.79      6.26 o 
   4   2   5     1305.11     1304.67     12.98 o 
   5   2   5      258.65      332.55      6.00 o 
   6   2   5       69.50       84.13      3.11 o 
   7   2   5     1177.18     1268.23     12.24 o 
   8   2   5       63.96       83.12      3.83 o 
   9   2   5      550.14      534.05      8.86 o 
  10   2   5       11.48       20.54      2.15 o 
  11   2   5      649.93      596.28     10.12 o 
  12   2   5       51.21       61.69      3.66 o 
  13   2   5        2.63        6.28      2.51 o 
  14   2   5      412.96      424.56      9.74 o 
  15   2   5      275.92      293.69      9.46 o 
 -16   3   5       52.17       51.81      4.75 o 
 -15   3   5       52.00       55.88      4.77 o 
 -14   3   5      699.91      700.41     13.66 o 
 -13   3   5       13.06        9.85      2.29 o 
 -12   3   5        3.51        3.80      1.91 o 
 -11   3   5      800.70      762.42     11.50 o 
 -10   3   5      736.16      748.66     11.10 o 
  -9   3   5      621.26      564.07      8.68 o 
  -8   3   5      494.26      512.56     10.33 o 
  -7   3   5      424.93      422.69      5.74 o 
  -6   3   5      197.48      191.04      3.40 o 
  -5   3   5       11.20       25.04      2.12 o 
  -4   3   5     2509.21     2706.24     22.95 o 
  -3   3   5     1047.75     1098.21     12.04 o 
  -2   3   5       47.78       20.53      1.25 o 
  -1   3   5     1470.99     1404.66     12.57 o 
   0   3   5      286.44      282.25      3.49 o 
   1   3   5        2.57        6.11      1.42 o 
   2   3   5      153.28      212.64      3.49 o 
   3   3   5      151.86      220.89      3.02 o 
   4   3   5       61.17       69.72      1.73 o 
   5   3   5       22.34       40.61      1.57 o 
   6   3   5     2158.87     2068.93     22.05 o 
   7   3   5      179.33      208.20      4.01 o 
   8   3   5       74.32       62.20      2.57 o 
   9   3   5        0.11        0.34      1.42 o 
  10   3   5      279.23      266.14      5.48 o 
  11   3   5       70.21       62.16      3.23 o 
  12   3   5       33.51       33.57      3.03 o 
  13   3   5       45.05       51.79      3.66 o 
  14   3   5       48.88       35.94      4.89 o 
  15   3   5      334.26      368.44     13.69 o 
 -16   4   5       27.45       29.13      4.19 o 
 -15   4   5       54.23       59.91      4.77 o 
 -14   4   5        3.47        0.58      2.78 o 
 -13   4   5      708.74      681.95     11.31 o 
 -12   4   5       93.82       93.19      5.44 o 
 -11   4   5      179.17      184.94      5.81 o 
 -10   4   5      815.48      824.03     10.84 o 
  -9   4   5     1212.99     1222.66     14.29 o 
  -8   4   5      266.50      254.48      4.33 o 
  -7   4   5     3433.05     3384.49     31.05 o 
  -6   4   5        2.77        9.12      1.36 o 
  -5   4   5     2671.21     2619.26     22.39 o 
  -4   4   5     1305.90     1433.32     14.00 o 
  -3   4   5      761.21      863.26      8.45 o 
  -2   4   5      375.11      499.72      5.81 o 
  -1   4   5      163.43      163.25      3.78 o 
   0   4   5       53.41       48.32      1.46 o 
   1   4   5     7976.87     8040.08     65.01 o 
   2   4   5      734.95      752.71      7.91 o 
   3   4   5      921.56      975.99     10.25 o 
   4   4   5       84.98       86.06      2.00 o 
   5   4   5      128.15      191.22      3.09 o 
   6   4   5      868.81      899.25      9.12 o 
   7   4   5      117.60      126.80      3.59 o 
   8   4   5       76.18       76.46      2.74 o 
   9   4   5      477.95      469.47      7.05 o 
  10   4   5        2.94        4.90      1.61 o 
  11   4   5     1531.47     1522.91     19.37 o 
  12   4   5       25.63       27.32      3.13 o 
  13   4   5      344.03      346.24      8.20 o 
  14   4   5        1.99        2.97      4.07 o 
 -15   5   5      368.04      402.52     10.26 o 
 -14   5   5      399.78      397.63      8.48 o 
 -13   5   5        0.01        0.26      2.05 o 
 -12   5   5      217.81      220.30      5.99 o 
 -11   5   5      235.96      204.47      4.90 o 
 -10   5   5      289.65      273.47      5.46 o 
  -9   5   5     1112.23     1074.97     13.06 o 
  -8   5   5      150.60      136.89      3.50 o 
  -7   5   5      169.25      152.04      3.36 o 
  -6   5   5     3947.00     4041.95     36.48 o 
  -5   5   5      293.49      282.67      4.33 o 
  -4   5   5      989.85     1111.44     10.58 o 
  -3   5   5     1145.67     1224.51     11.38 o 
  -2   5   5      533.31      489.33      5.42 o 
  -1   5   5      578.53      647.93      7.13 o 
   0   5   5     6523.25     6506.07     53.07 o 
   1   5   5       52.54       44.28      1.44 o 
   2   5   5       82.22       86.60      2.20 o 
   3   5   5     1774.81     1914.29     19.02 o 
   4   5   5     2093.67     2142.45     18.85 o 
   5   5   5       69.42       75.08      2.83 o 
   6   5   5      809.72      846.89     15.59 o 
   7   5   5     2068.83     2068.33     22.48 o 
   8   5   5     1636.82     1482.06     18.40 o 
   9   5   5        0.02       -0.20      2.43 o 
  10   5   5       62.65       68.49      3.55 o 
  11   5   5     3454.78     3471.95     39.15 o 
  12   5   5      291.44      324.17      6.91 o 
  13   5   5       22.46       24.59      3.02 o 
  14   5   5      133.26      112.81      8.92 o 
 -15   6   5      611.07      609.87     13.06 o 
 -14   6   5      590.49      598.20     12.50 o 
 -13   6   5     1361.19     1343.37     18.79 o 
 -12   6   5     1065.19     1035.73     15.26 o 
 -11   6   5      811.36      803.43     15.34 o 
 -10   6   5     2359.82     2283.01     24.70 o 
  -9   6   5       22.39       18.39      2.66 o 
  -8   6   5       17.82       17.03      2.54 o 
  -7   6   5     1340.46     1266.59     14.42 o 
  -6   6   5       22.16       25.99      1.69 o 
  -5   6   5      125.90      110.15      2.95 o 
  -4   6   5      216.50      209.92      3.25 o 
  -3   6   5      887.40      886.31      8.83 o 
  -2   6   5      137.26      152.82      2.68 o 
  -1   6   5      393.60      411.14      5.12 o 
   0   6   5      497.58      407.71      4.81 o 
   1   6   5      361.98      494.61      5.53 o 
   2   6   5      701.01      806.37      8.65 o 
   3   6   5      156.77      136.75      2.62 o 
   4   6   5       35.09       43.27      1.87 o 
   5   6   5     1685.91     1683.63     16.56 o 
   6   6   5       40.86       30.30      2.03 o 
   7   6   5     6506.78     6298.74     66.71 o 
   8   6   5     3363.91     3411.22     37.96 o 
   9   6   5      173.15      186.07      4.96 o 
  10   6   5      277.56      285.92      6.42 o 
  11   6   5      124.96      125.65      4.62 o 
  12   6   5      144.98      138.02      4.68 o 
  13   6   5      300.08      305.24     10.08 o 
  14   6   5       94.95       93.47      8.17 o 
 -15   7   5       46.31       53.83      6.17 o 
 -14   7   5       51.92       59.24      4.26 o 
 -13   7   5      107.88      112.41      5.22 o 
 -12   7   5       98.55      101.00      4.26 o 
 -11   7   5      447.45      417.37      7.61 o 
 -10   7   5       76.61       58.09      3.04 o 
  -9   7   5       18.01       19.45      2.18 o 
  -8   7   5     1004.23      985.88     13.22 o 
  -7   7   5      206.87      208.06      4.41 o 
  -6   7   5      194.73      188.59      3.98 o 
  -5   7   5       11.20       11.32      1.34 o 
  -4   7   5     3393.61     3306.75     30.33 o 
  -3   7   5       36.07       30.02      1.57 o 
  -2   7   5     1652.66     1765.80     15.94 o 
  -1   7   5     3781.13     3652.96     30.84 o 
   0   7   5      307.76      305.93      4.10 o 
   1   7   5       33.13       60.32      2.83 o 
   2   7   5      155.53      159.67      3.20 o 
   3   7   5      634.74      700.72      8.15 o 
   4   7   5     2094.29     2119.84     24.42 o 
   5   7   5       84.94       97.12      3.12 o 
   6   7   5      216.46      205.67      4.48 o 
   7   7   5        3.03        1.24      1.70 o 
   8   7   5     2137.29     2160.59     25.64 o 
   9   7   5        0.06        2.98      1.90 o 
  10   7   5     1322.51     1301.23     22.37 o 
  11   7   5      395.44      404.62      8.11 o 
  12   7   5       37.10       42.09      4.14 o 
  13   7   5       53.59       53.43      6.85 o 
  14   7   5       73.17       71.78      5.48 o 
 -14   8   5        0.03        5.44      2.86 o 
 -13   8   5      277.10      262.29      7.10 o 
 -12   8   5      136.71      138.76      5.10 o 
 -11   8   5      781.75      782.67     11.24 o 
 -10   8   5      395.74      385.68      7.07 o 
  -9   8   5      461.09      469.72      7.58 o 
  -8   8   5      240.84      243.24      5.08 o 
  -7   8   5      353.89      341.24      6.01 o 
  -6   8   5      724.14      777.20     10.06 o 
  -5   8   5       96.84       91.75      2.71 o 
  -4   8   5       41.93       45.59      2.01 o 
  -3   8   5      129.90      122.61      3.25 o 
  -2   8   5        6.41       12.19      1.53 o 
  -1   8   5     1701.34     1573.13     15.67 o 
   0   8   5       17.72       21.79      1.60 o 
   1   8   5     5481.97     5667.50     50.19 o 
   2   8   5      806.03      720.85      9.49 o 
   3   8   5     1755.44     1633.57     16.61 o 
   4   8   5      581.53      530.59      6.90 o 
   5   8   5       81.67       86.04      3.84 o 
   6   8   5       75.68       73.80      3.47 o 
   7   8   5     1875.75     1918.26     23.23 o 
   8   8   5     1089.80     1118.59     15.27 o 
   9   8   5     1124.17     1112.13     15.33 o 
  10   8   5      399.30      404.07      7.94 o 
  11   8   5      384.44      399.92      8.12 o 
  12   8   5      115.73      118.91      6.01 o 
  13   8   5        8.01        7.82      3.94 o 
 -14   9   5      240.19      236.21      8.11 o 
 -13   9   5        1.29        1.20      2.40 o 
 -12   9   5        0.28        0.76      2.09 o 
 -11   9   5      100.18       92.98      4.07 o 
 -10   9   5     1628.35     1544.38     18.35 o 
  -9   9   5      495.84      483.09      8.44 o 
  -8   9   5        8.18        8.19      1.79 o 
  -7   9   5     1095.48     1020.75     12.69 o 
  -6   9   5      244.33      256.68      5.65 o 
  -5   9   5       29.55       24.45      1.95 o 
  -4   9   5       23.53       34.65      2.21 o 
  -3   9   5     2692.67     2691.38     25.30 o 
  -2   9   5       35.59       34.01      1.95 o 
  -1   9   5      421.65      409.25      5.79 o 
   0   9   5      900.69      969.53     10.76 o 
   1   9   5        7.46        9.28      1.50 o 
   2   9   5     1320.08     1298.47     13.69 o 
   3   9   5       30.65       35.87      2.01 o 
   4   9   5      483.46      436.31      6.84 o 
   5   9   5       31.93       24.43      2.32 o 
   6   9   5      870.92      823.47     12.08 o 
   7   9   5     1590.20     1598.38     20.10 o 
   8   9   5       11.35        9.85      2.20 o 
   9   9   5        0.01       -1.87      1.87 o 
  10   9   5      101.47      110.80      5.38 o 
  11   9   5       46.97       58.91     11.48 o 
  12   9   5      972.15     1000.78     20.16 o 
  13   9   5      141.82      153.21      6.68 o 
 -13  10   5      211.57      223.00      6.26 o 
 -12  10   5       17.40       10.39      2.48 o 
 -11  10   5      373.38      370.72      7.46 o 
 -10  10   5      168.00      164.81      4.81 o 
  -9  10   5      131.88      127.03      4.18 o 
  -8  10   5        5.80        4.27      1.69 o 
  -7  10   5      224.83      208.58      4.83 o 
  -6  10   5       96.42       94.74      4.69 o 
  -5  10   5      576.01      580.75      9.19 o 
  -4  10   5        1.73        1.33      1.51 o 
  -3  10   5       53.56       50.59      2.50 o 
  -2  10   5       97.24       85.18      2.88 o 
  -1  10   5     2187.73     2185.08     21.28 o 
   0  10   5      755.73      680.13      8.45 o 
   1  10   5      189.07      173.78      3.79 o 
   2  10   5      334.04      289.46      6.63 o 
   3  10   5      108.35       93.83      3.09 o 
   4  10   5        4.68        5.97      1.76 o 
   5  10   5      960.39      970.70     13.60 o 
   6  10   5      136.93      153.26      5.41 o 
   7  10   5     1384.60     1314.23     17.47 o 
   8  10   5       36.77       47.57      3.29 o 
   9  10   5       65.01       53.94      3.53 o 
  10  10   5       14.81       20.61      2.80 o 
  11  10   5       34.76       40.85      4.80 o 
  12  10   5        1.49        1.26      3.83 o 
 -13  11   5       35.30       29.62      3.63 o 
 -12  11   5      189.22      227.25      6.12 o 
 -11  11   5       61.05       74.10      3.95 o 
 -10  11   5       86.00       88.79      4.35 o 
  -9  11   5       10.29       14.38      2.37 o 
  -8  11   5      114.81      104.66      4.37 o 
  -7  11   5      705.46      668.95     12.28 o 
  -6  11   5     1300.25     1210.37     16.05 o 
  -5  11   5      341.22      311.77      6.35 o 
  -4  11   5       27.10       39.24      3.44 o 
  -3  11   5      316.24      262.19      5.14 o 
  -2  11   5      483.01      533.47      7.21 o 
  -1  11   5       81.05       55.16      2.58 o 
   0  11   5     1832.20     1788.96     18.15 o 
   1  11   5     1024.53      960.00     11.09 o 
   2  11   5      239.05      225.30      4.56 o 
   3  11   5       17.92       20.99      2.08 o 
   4  11   5     1028.80      990.90     13.90 o 
   5  11   5        6.59       20.55      2.51 o 
   6  11   5      881.85      811.43     12.36 o 
   7  11   5      203.45      183.43      5.28 o 
   8  11   5      622.10      609.72     10.46 o 
   9  11   5       31.36       42.21      4.70 o 
  10  11   5       43.91       44.74      4.33 o 
  11  11   5      192.54      236.37     10.56 o 
  12  11   5      136.05      139.20      6.38 o 
 -12  12   5      217.71      236.82      7.81 o 
 -11  12   5        2.05       -2.46      2.46 o 
 -10  12   5       79.50       65.56      4.54 o 
  -9  12   5      142.23      161.39      5.28 o 
  -8  12   5      328.85      314.02      6.97 o 
  -7  12   5      113.89      129.70      7.11 o 
  -6  12   5       17.98       24.09      2.60 o 
  -5  12   5      521.18      516.01      8.97 o 
  -4  12   5     1212.81     1148.22     16.18 o 
  -3  12   5      454.38      472.82      8.18 o 
  -2  12   5       29.75       16.62      1.95 o 
  -1  12   5      887.94      871.00     10.50 o 
   0  12   5      261.60      308.88      5.49 o 
   1  12   5     1260.41     1203.20     13.49 o 
   2  12   5      742.54      685.09     27.11 o 
   3  12   5       50.01       51.39      3.81 o 
   4  12   5      612.39      557.84      9.49 o 
   5  12   5      241.15      217.53      5.66 o 
   6  12   5      216.35      187.88      5.50 o 
   7  12   5     1127.57     1082.08     15.47 o 
   8  12   5      499.35      479.61      9.14 o 
   9  12   5      296.05      280.59      6.92 o 
  10  12   5      148.65      178.72      8.20 o 
  11  12   5      865.00      934.19     34.16 o 
 -11  13   5      470.26      489.00     30.68 o 
 -10  13   5      360.48      363.31     10.28 o 
  -9  13   5      146.34      143.34      5.97 o 
  -8  13   5      614.74      609.65     12.16 o 
  -7  13   5      398.68      392.10      7.93 o 
  -6  13   5      151.16      159.44      5.03 o 
  -5  13   5       19.81       25.95      3.02 o 
  -4  13   5       23.06       15.79      2.45 o 
  -3  13   5      364.83      375.03      8.49 o 
  -2  13   5      167.40      179.08      4.60 o 
  -1  13   5      280.10      249.96      4.94 o 
   0  13   5      279.97      297.24      5.54 o 
   1  13   5      759.67      697.11      9.21 o 
   2  13   5      556.14      521.68      8.36 o 
   3  13   5      107.61       93.28      4.04 o 
   4  13   5     2443.82     2275.18     27.51 o 
   5  13   5      393.46      352.73      7.59 o 
   6  13   5      410.24      393.38      8.00 o 
   7  13   5      318.32      281.59      6.81 o 
   8  13   5       88.57      122.44      5.39 o 
   9  13   5        3.91        3.13      6.15 o 
  10  13   5       80.25      104.51      7.43 o 
 -10  14   5        1.73        1.04      2.96 o 
  -9  14   5       31.55       33.08      3.82 o 
  -8  14   5        6.78        7.47      2.92 o 
  -7  14   5        5.86        6.38      2.73 o 
  -6  14   5       19.92       18.01      3.60 o 
  -5  14   5       94.18      104.39      6.83 o 
  -4  14   5      497.83      477.07      8.95 o 
  -3  14   5     1511.84     1527.30     19.74 o 
  -2  14   5      259.76      243.97      6.05 o 
  -1  14   5     1098.46     1080.62     13.77 o 
   0  14   5      253.04      237.55      6.93 o 
   1  14   5      113.35      130.36      3.95 o 
   2  14   5       12.40       10.91      2.45 o 
   3  14   5      322.62      347.85      7.51 o 
   4  14   5      361.77      342.62      7.40 o 
   5  14   5      275.42      271.17      6.68 o 
   6  14   5      187.16      174.92      5.62 o 
   7  14   5       80.82       83.54      4.80 o 
   8  14   5       15.11       14.97      2.59 o 
   9  14   5        8.59       -1.79      2.71 o 
  -9  15   5      125.53      135.31      6.61 o 
  -8  15   5      130.38      131.85      6.24 o 
  -7  15   5       93.67      120.66     12.32 o 
  -6  15   5       46.42       45.68      4.24 o 
  -5  15   5      559.05      541.28     11.43 o 
  -4  15   5      168.31      151.83      5.90 o 
  -3  15   5       47.39       46.11      3.86 o 
  -2  15   5       14.64       14.91      2.87 o 
  -1  15   5       18.56       19.41      2.67 o 
   0  15   5       82.17       73.24      3.58 o 
   1  15   5      227.02      215.11      5.84 o 
   2  15   5      159.97      154.43      5.19 o 
   3  15   5      156.83      149.30      6.54 o 
   4  15   5        5.65        1.07      2.46 o 
   5  15   5      345.49      289.41      7.78 o 
   6  15   5       16.25       15.81      3.17 o 
   7  15   5      555.59      543.70      9.98 o 
   8  15   5      290.80      303.09      8.65 o 
  -7  16   5       28.81       25.42      4.03 o 
  -6  16   5        0.18       -1.73      3.36 o 
  -5  16   5       43.76       49.45      4.41 o 
  -4  16   5        3.17        6.56      2.74 o 
  -3  16   5        4.34        8.87      2.81 o 
  -2  16   5        1.40        4.29      2.84 o 
  -1  16   5       26.87       26.98      3.50 o 
   0  16   5       89.03       94.40      5.85 o 
   1  16   5        0.68        0.19      2.78 o 
   2  16   5       16.74       18.88      3.88 o 
   3  16   5       40.17       38.96      4.45 o 
   4  16   5        0.01       -0.05      2.11 o 
   5  16   5        0.23        1.88      2.29 o 
   6  16   5       15.16        9.09      2.54 o 
  -5  17   5        5.93        5.52      3.21 o 
  -4  17   5      176.01      194.35      7.25 o 
  -3  17   5       10.35       11.69      3.21 o 
  -2  17   5       30.50       31.66      4.80 o 
  -1  17   5      203.83      194.75      7.86 o 
   0  17   5        3.71        8.26      4.37 o 
   1  17   5       74.02       88.34      5.65 o 
   2  17   5        2.77        9.08      2.59 o 
   3  17   5       36.15       40.50      3.75 o 
   4  17   5        1.12        1.44      2.50 o 
 -16   0   6       69.50       79.26      9.10 o 
 -15   0   6       15.43       33.20      5.70 o 
 -14   0   6        4.95        9.55      4.37 o 
 -13   0   6       58.46       72.51      6.33 o 
 -12   0   6      394.40      365.26     14.25 o 
 -11   0   6       27.70       31.61      3.33 o 
 -10   0   6     3855.45     3730.88     53.26 o 
  -9   0   6       26.38       32.17      3.13 o 
  -8   0   6     1117.34     1061.78     17.78 o 
  -7   0   6        1.10        2.22      1.37 o 
  -6   0   6       12.03        4.90      1.14 o 
  -5   0   6     2688.60     2560.90     32.45 o 
  -4   0   6    10235.74    10808.33    122.99 o 
  -3   0   6     8891.43     9227.67    105.18 o 
  -2   0   6    14096.79    14726.30    166.29 o 
  -1   0   6     1129.88     1094.05     14.24 o 
   0   0   6     4843.19     4934.14     59.64 o 
   1   0   6       18.50       39.21      1.87 o 
   2   0   6     9468.80    10203.07    136.63 o 
   3   0   6      753.58      654.42     12.15 o 
   4   0   6      513.53      541.41     10.77 o 
   5   0   6      306.47      288.42     12.06 o 
   6   0   6     1366.42     1382.56     22.50 o 
   7   0   6      463.04      416.39      9.51 o 
   8   0   6     1005.43     1019.22     18.18 o 
   9   0   6      443.23      436.13     10.82 o 
  10   0   6       18.78       22.24      3.60 o 
  11   0   6      106.06       98.33      5.65 o 
  12   0   6      149.95      179.59      8.75 o 
  13   0   6      107.64      110.69      7.76 o 
  14   0   6      162.56      172.04      9.66 o 
 -16   1   6        9.57        9.98      3.68 o 
 -15   1   6       69.81       72.52      5.40 o 
 -14   1   6        7.33        7.36      2.79 o 
 -13   1   6      214.50      224.65      8.57 o 
 -12   1   6        0.05       -1.94      1.94 o 
 -11   1   6      486.78      494.02      8.82 o 
 -10   1   6     1057.28     1079.65     13.33 o 
  -9   1   6        0.55        0.54      1.38 o 
  -8   1   6       25.46       28.08      2.08 o 
  -7   1   6        1.14        4.11      2.23 o 
  -6   1   6      146.81      159.46      2.69 o 
  -5   1   6     9481.19     9472.49     76.48 o 
  -4   1   6     1183.37     1180.98     10.95 o 
  -3   1   6      258.71      313.11      4.30 o 
  -2   1   6       87.87       83.50      3.81 o 
  -1   1   6      668.33      638.14      6.51 o 
   0   1   6      750.76      761.09      7.39 o 
   1   1   6     2036.91     2085.69     19.60 o 
   2   1   6      206.65      192.68      3.54 o 
   3   1   6      972.46     1035.52     10.84 o 
   4   1   6      727.78      768.76      8.68 o 
   5   1   6     3160.67     3226.59     29.86 o 
   6   1   6       50.24       46.03      2.50 o 
   7   1   6       41.01       43.54      2.54 o 
   8   1   6      999.01      972.32     13.98 o 
   9   1   6       37.00       41.68      2.71 o 
  10   1   6      976.73      944.23     12.45 o 
  11   1   6     1447.04     1453.78     19.36 o 
  12   1   6       58.75       67.96      4.42 o 
  13   1   6      437.86      476.59     10.49 o 
  14   1   6       44.53       45.63      4.27 o 
 -15   2   6        9.06        4.04      3.03 o 
 -14   2   6       23.73       25.76      3.56 o 
 -13   2   6      220.06      204.90      8.57 o 
 -12   2   6       26.00       27.94      2.86 o 
 -11   2   6       83.93       74.20      6.27 o 
 -10   2   6      111.27      106.44      3.90 o 
  -9   2   6      290.84      282.59      5.36 o 
  -8   2   6     1799.99     1760.28     17.47 o 
  -7   2   6        0.04       -0.72      1.05 o 
  -6   2   6       39.10       37.22      1.75 o 
  -5   2   6     3393.60     3532.99     29.66 o 
  -4   2   6     5203.45     5153.89     42.39 o 
  -3   2   6      991.60     1099.29     10.26 o 
  -2   2   6      181.84      206.62      3.25 o 
  -1   2   6       91.62       88.11      2.17 o 
   0   2   6       35.72       46.67      1.43 o 
   1   2   6     1333.93     1344.39     13.36 o 
   2   2   6      157.47      132.89      2.71 o 
   3   2   6      285.14      298.90      4.26 o 
   4   2   6     2355.40     2488.12     25.25 o 
   5   2   6     1441.21     1431.65     16.21 o 
   6   2   6      401.43      399.97      6.50 o 
   7   2   6       17.73       18.82      1.88 o 
   8   2   6     1910.86     1914.27     21.19 o 
   9   2   6      274.60      291.89      5.67 o 
  10   2   6      129.72      123.03      4.56 o 
  11   2   6      121.69      129.38      4.76 o 
  12   2   6      287.65      275.18      6.84 o 
  13   2   6      141.24      139.85      6.09 o 
  14   2   6      333.84      329.42     10.83 o 
 -15   3   6      159.64      165.81      6.92 o 
 -14   3   6       10.46       11.54      3.14 o 
 -13   3   6        7.64        3.28      2.22 o 
 -12   3   6      403.60      402.49      7.97 o 
 -11   3   6      278.90      249.43      6.64 o 
 -10   3   6      419.08      427.04      7.91 o 
  -9   3   6      682.71      672.69      9.27 o 
  -8   3   6      203.20      235.29      4.24 o 
  -7   3   6      327.97      306.52      4.75 o 
  -6   3   6      417.13      396.94      5.88 o 
  -5   3   6      940.36      997.12     10.38 o 
  -4   3   6     1019.28     1038.67     10.66 o 
  -3   3   6     5137.65     5207.70     49.95 o 
  -2   3   6      146.14      140.90      2.70 o 
  -1   3   6      592.99      562.02      6.57 o 
   0   3   6        0.09        0.69      0.53 o 
   1   3   6     1553.96     1597.28     15.60 o 
   2   3   6       52.41       66.13      2.06 o 
   3   3   6      785.92      677.33      7.77 o 
   4   3   6      150.85      162.53      3.10 o 
   5   3   6       26.69       16.50      1.51 o 
   6   3   6        0.39        3.90      1.19 o 
   7   3   6       46.64       48.33      2.48 o 
   8   3   6        1.45        0.92      1.73 o 
   9   3   6       10.71       15.00      2.03 o 
  10   3   6       71.67       71.29      3.80 o 
  11   3   6       36.67       31.63      3.03 o 
  12   3   6      237.68      249.88      7.63 o 
  13   3   6      254.22      271.65      9.40 o 
  14   3   6       32.17       26.30      5.27 o 
 -15   4   6       42.88       64.26      5.03 o 
 -14   4   6        3.87        4.39      3.01 o 
 -13   4   6      552.81      522.98      9.80 o 
 -12   4   6      797.16      735.16     11.85 o 
 -11   4   6      252.85      253.40      6.71 o 
 -10   4   6     1044.28     1008.53     14.13 o 
  -9   4   6       22.04       18.34      2.18 o 
  -8   4   6        0.22       -0.64      1.16 o 
  -7   4   6     1312.01     1261.75     13.22 o 
  -6   4   6      525.34      527.45      6.68 o 
  -5   4   6       99.54       89.94      2.95 o 
  -4   4   6      238.67      272.52      3.70 o 
  -3   4   6      141.67      131.41      2.58 o 
  -2   4   6       58.42       56.42      1.80 o 
  -1   4   6     2011.92     2022.28     17.70 o 
   0   4   6     1173.96     1231.37     11.44 o 
   1   4   6      165.66      177.97      3.33 o 
   2   4   6      448.10      413.57      6.81 o 
   3   4   6      887.19      890.29      9.69 o 
   4   4   6       77.29       65.78      2.36 o 
   5   4   6        6.90        4.25      1.26 o 
   6   4   6      228.58      268.94      4.44 o 
   7   4   6       91.83       73.03      2.51 o 
   8   4   6        8.56        4.17      1.44 o 
   9   4   6      113.22      122.80      4.60 o 
  10   4   6      708.72      721.65     12.62 o 
  11   4   6       44.42       48.72      3.88 o 
  12   4   6      379.61      394.70     11.65 o 
  13   4   6        3.46        1.93      2.26 o 
  14   4   6       17.81       17.62      3.80 o 
 -15   5   6       10.16       16.59      3.61 o 
 -14   5   6      247.05      233.32      6.70 o 
 -13   5   6       31.25       26.41      3.05 o 
 -12   5   6       70.64       74.93      4.46 o 
 -11   5   6      553.66      522.09     10.57 o 
 -10   5   6      210.86      198.15      4.74 o 
  -9   5   6        4.48        6.05      1.62 o 
  -8   5   6        4.61        2.83      1.48 o 
  -7   5   6      338.02      343.73      5.36 o 
  -6   5   6     1423.13     1541.03     16.05 o 
  -5   5   6      502.48      501.24      6.52 o 
  -4   5   6       19.48       21.24      1.40 o 
  -3   5   6      256.35      243.67      3.96 o 
  -2   5   6      657.70      665.62      7.05 o 
  -1   5   6     1485.02     1408.67     12.94 o 
   0   5   6      673.71      752.71      7.70 o 
   1   5   6       18.87       12.68      1.06 o 
   2   5   6      141.15      158.69      3.06 o 
   3   5   6      725.05      743.19     10.42 o 
   4   5   6      302.78      296.17      4.65 o 
   5   5   6      366.63      338.27      5.00 o 
   6   5   6       33.47       40.76      2.77 o 
   7   5   6      726.99      743.03      9.91 o 
   8   5   6      250.33      228.65      5.42 o 
   9   5   6      110.67      108.11      4.56 o 
  10   5   6       40.18       37.16      3.28 o 
  11   5   6      344.59      327.91     11.65 o 
  12   5   6        5.69        4.54      2.56 o 
  13   5   6       58.82       69.19      4.50 o 
  14   5   6      124.24      171.18      8.40 o 
 -15   6   6       75.19       83.65      5.62 o 
 -14   6   6       89.28       91.81      4.79 o 
 -13   6   6      562.80      580.41     15.77 o 
 -12   6   6      225.79      252.90      6.69 o 
 -11   6   6      343.57      340.47      7.48 o 
 -10   6   6        3.44        8.08      1.91 o 
  -9   6   6       28.70       31.45      2.36 o 
  -8   6   6     1180.78     1175.15     13.99 o 
  -7   6   6      242.83      218.31      4.19 o 
  -6   6   6      419.54      367.25      5.45 o 
  -5   6   6      251.86      245.30      6.61 o 
  -4   6   6        1.95        6.99      1.19 o 
  -3   6   6      375.32      404.65      5.09 o 
  -2   6   6     1177.07     1178.75     11.30 o 
  -1   6   6      201.54      183.75      3.11 o 
   0   6   6        4.39        2.21      1.00 o 
   1   6   6      145.13      158.15      2.78 o 
   2   6   6     2323.67     2341.08     24.27 o 
   3   6   6      394.80      394.59      6.25 o 
   4   6   6      550.84      541.90      7.69 o 
   5   6   6      700.71      642.33      8.71 o 
   6   6   6      862.76      881.74     12.97 o 
   7   6   6      818.87      808.84     10.53 o 
   8   6   6      315.01      285.91      6.18 o 
   9   6   6       23.99       24.22      2.61 o 
  10   6   6      620.34      609.42     14.17 o 
  11   6   6      193.40      189.63      8.00 o 
  12   6   6       22.47       19.66      3.08 o 
  13   6   6       18.23       18.56      3.14 o 
 -14   7   6      298.24      312.65     11.39 o 
 -13   7   6      479.83      466.82      9.68 o 
 -12   7   6        6.23        6.63      2.51 o 
 -11   7   6      968.77      956.88     12.90 o 
 -10   7   6      340.98      329.61      6.38 o 
  -9   7   6     3622.02     3384.93     34.72 o 
  -8   7   6      239.25      246.69      6.86 o 
  -7   7   6       93.33      101.07      8.04 o 
  -6   7   6      357.07      330.73      5.24 o 
  -5   7   6      336.56      310.18      5.32 o 
  -4   7   6        1.31        5.97      1.26 o 
  -3   7   6        5.30        1.96      1.07 o 
  -2   7   6      480.02      502.95      6.13 o 
  -1   7   6      487.44      526.95      6.67 o 
   0   7   6     1051.49     1143.34     12.06 o 
   1   7   6     4008.73     3924.26     38.81 o 
   2   7   6       39.30       42.23      2.28 o 
   3   7   6      195.50      176.99      4.06 o 
   4   7   6      387.15      417.64      6.56 o 
   5   7   6        1.54        3.82      1.52 o 
   6   7   6     2573.77     2535.79     26.61 o 
   7   7   6       51.60       47.10      2.99 o 
   8   7   6      286.26      290.38      6.31 o 
   9   7   6      295.28      309.61      7.93 o 
  10   7   6      278.88      252.15      6.95 o 
  11   7   6       35.51       36.89      4.34 o 
  12   7   6       54.57       60.37      4.68 o 
  13   7   6        0.02       -3.43      3.43 o 
 -14   8   6       25.23       26.49      3.61 o 
 -13   8   6       12.61       13.10      3.53 o 
 -12   8   6       26.94       13.46      2.81 o 
 -11   8   6      161.32      146.18      5.13 o 
 -10   8   6      125.84      127.20      5.29 o 
  -9   8   6       73.11       55.70      3.10 o 
  -8   8   6      656.56      674.15      9.57 o 
  -7   8   6      564.37      529.18      7.95 o 
  -6   8   6      118.73      123.14      3.84 o 
  -5   8   6       25.46       28.38      1.91 o 
  -4   8   6       44.98       40.23      2.11 o 
  -3   8   6       66.41       58.64      3.13 o 
  -2   8   6      142.55      183.14      3.67 o 
  -1   8   6     1422.94     1447.60     14.72 o 
   0   8   6       18.11       14.77      1.54 o 
   1   8   6      364.00      393.22      7.41 o 
   2   8   6      323.01      308.99      6.18 o 
   3   8   6        9.43        8.92      1.54 o 
   4   8   6     1839.34     1842.39     20.11 o 
   5   8   6        0.91        5.83      1.62 o 
   6   8   6     1661.88     1552.18     26.76 o 
   7   8   6       91.51       92.25      3.92 o 
   8   8   6      280.36      289.42      6.50 o 
   9   8   6      476.76      469.37      8.76 o 
  10   8   6       48.27       42.60      4.34 o 
  11   8   6       60.46       72.89      4.64 o 
  12   8   6        0.00       -0.75      2.81 o 
  13   8   6       57.23       83.72      6.48 o 
 -13   9   6       42.71       55.68      4.39 o 
 -12   9   6      133.95      126.68      4.76 o 
 -11   9   6        0.43        3.20      2.09 o 
 -10   9   6       47.42       55.81      3.31 o 
  -9   9   6      178.06      189.45      4.78 o 
  -8   9   6       16.47       17.59      2.20 o 
  -7   9   6        0.49        4.19      1.70 o 
  -6   9   6     1419.76     1480.93     17.01 o 
  -5   9   6      147.79      154.85      3.91 o 
  -4   9   6       89.73       83.05      3.22 o 
  -3   9   6      553.12      526.50      7.74 o 
  -2   9   6       47.06       53.38      2.97 o 
  -1   9   6     1659.41     1667.67     16.87 o 
   0   9   6        0.13        1.19      1.19 o 
   1   9   6        0.01       -0.44      1.47 o 
   2   9   6      395.28      411.04      6.58 o 
   3   9   6       76.39       68.03      2.99 o 
   4   9   6     1180.11     1149.14     13.86 o 
   5   9   6      572.21      559.44      9.64 o 
   6   9   6     1646.21     1582.96     19.96 o 
   7   9   6      150.72      139.41      4.63 o 
   8   9   6        1.69        1.32      2.14 o 
   9   9   6      125.98      131.62      4.93 o 
  10   9   6       27.88       27.96      3.07 o 
  11   9   6       79.14       76.04      4.84 o 
  12   9   6        0.83       -0.56      3.69 o 
 -13  10   6      148.60      148.25      6.20 o 
 -12  10   6        4.59        2.89      2.27 o 
 -11  10   6       33.10       37.00      3.36 o 
 -10  10   6      367.03      344.86      6.93 o 
  -9  10   6        0.10       -0.95      1.79 o 
  -8  10   6      118.33      113.37      4.35 o 
  -7  10   6      374.38      400.58      7.62 o 
  -6  10   6       63.77       63.11      3.29 o 
  -5  10   6        3.01        0.31      1.64 o 
  -4  10   6       15.87       30.74      2.28 o 
  -3  10   6      690.68      695.40      9.51 o 
  -2  10   6      330.27      313.66      5.75 o 
  -1  10   6     2911.01     2986.21     28.19 o 
   0  10   6      833.81      766.38     10.22 o 
   1  10   6      152.26      143.19      3.96 o 
   2  10   6      161.16      155.40      4.16 o 
   3  10   6       16.35       11.09      1.91 o 
   4  10   6      284.94      279.47      5.65 o 
   5  10   6       23.64       22.82      2.51 o 
   6  10   6      635.65      587.67     14.28 o 
   7  10   6      168.90      147.84      8.54 o 
   8  10   6       32.78       25.07      2.83 o 
   9  10   6       49.97       43.51      3.49 o 
  10  10   6       50.45       54.60      3.79 o 
  11  10   6      117.18      101.56      5.43 o 
 -12  11   6        2.81        2.88      2.75 o 
 -11  11   6       54.41       60.20      4.02 o 
 -10  11   6       81.34       92.76      4.59 o 
  -9  11   6      153.31      132.64      4.82 o 
  -8  11   6        0.44       -1.83      1.83 o 
  -7  11   6       31.15       41.80      3.10 o 
  -6  11   6        0.00       -1.83      1.83 o 
  -5  11   6     2874.36     2784.25     31.99 o 
  -4  11   6        7.70       13.01      2.46 o 
  -3  11   6       13.05       12.14      1.85 o 
  -2  11   6     1062.86     1045.81     12.97 o 
  -1  11   6      390.75      370.19      7.80 o 
   0  11   6       35.14       34.39      2.54 o 
   1  11   6       84.64       86.58      3.49 o 
   2  11   6      369.23      377.42      6.70 o 
   3  11   6      161.40      153.67      4.37 o 
   4  11   6      166.54      160.68      7.05 o 
   5  11   6      868.56      838.07     12.65 o 
   6  11   6        2.06        3.90      2.03 o 
   7  11   6        0.65        2.08      2.74 o 
   8  11   6      102.35       95.27      4.47 o 
   9  11   6        0.04       -0.35      2.34 o 
  10  11   6      380.59      441.44      9.06 o 
  11  11   6       10.74       10.55      3.56 o 
 -11  12   6       59.26       59.83      4.48 o 
 -10  12   6      681.09      697.14     11.87 o 
  -9  12   6       37.13       35.91      3.37 o 
  -8  12   6        4.99        4.00      2.18 o 
  -7  12   6       95.77       89.65      4.11 o 
  -6  12   6      319.08      284.28      6.49 o 
  -5  12   6       61.91       73.49      3.72 o 
  -4  12   6      559.97      574.19      9.60 o 
  -3  12   6      747.02      754.82     11.52 o 
  -2  12   6      629.24      661.98      9.57 o 
  -1  12   6      671.04      675.76     10.73 o 
   0  12   6     2317.13     2405.82     25.95 o 
   1  12   6     1518.40     1462.12     17.27 o 
   2  12   6      129.49      131.53      4.16 o 
   3  12   6      532.34      520.08      9.13 o 
   4  12   6      200.20      176.69      5.36 o 
   5  12   6      168.61      157.31      5.08 o 
   6  12   6      484.41      487.16     10.09 o 
   7  12   6       27.14       26.68      2.98 o 
   8  12   6        0.30       -1.23      2.35 o 
   9  12   6      493.72      523.58     14.28 o 
  10  12   6      361.45      385.73     10.24 o 
 -10  13   6        1.77        1.11      2.95 o 
  -9  13   6       60.95       54.49      3.86 o 
  -8  13   6        0.10        0.72      2.32 o 
  -7  13   6      213.77      205.49      5.82 o 
  -6  13   6        7.41        9.38      2.37 o 
  -5  13   6        7.87        7.59      2.22 o 
  -4  13   6       25.51       24.36      2.78 o 
  -3  13   6      194.71      195.19      5.50 o 
  -2  13   6      801.73      760.31     10.76 o 
  -1  13   6      989.12      982.15     14.13 o 
   0  13   6       43.38       41.63      2.94 o 
   1  13   6      117.85      126.06      4.20 o 
   2  13   6        0.93        1.12      1.85 o 
   3  13   6      241.11      260.34      6.38 o 
   4  13   6       16.92       24.55      2.74 o 
   5  13   6       68.33       64.50      3.80 o 
   6  13   6        4.95        3.43      2.25 o 
   7  13   6      143.13      155.92     10.13 o 
   8  13   6       12.59       22.15      3.19 o 
   9  13   6      227.90      230.15      6.73 o 
  -9  14   6       94.89       80.22      5.31 o 
  -8  14   6      202.60      210.46     10.71 o 
  -7  14   6      565.24      592.52     12.23 o 
  -6  14   6       42.08       51.27      5.86 o 
  -5  14   6      120.92      141.18      6.70 o 
  -4  14   6     2958.90     2931.31     34.26 o 
  -3  14   6      723.98      698.36     11.43 o 
  -2  14   6      156.52      152.30      5.81 o 
  -1  14   6      300.18      307.15      9.58 o 
   0  14   6      275.24      240.77      6.15 o 
   1  14   6      933.24      894.56     12.26 o 
   2  14   6      166.53      193.41      5.72 o 
   3  14   6      550.45      498.77      9.37 o 
   4  14   6      338.65      327.06      7.51 o 
   5  14   6        0.05       -1.12      2.20 o 
   6  14   6       14.44       15.72      3.18 o 
   7  14   6      288.83      291.76      7.41 o 
   8  14   6      266.75      261.84      7.42 o 
  -8  15   6       18.10       26.49      3.93 o 
  -7  15   6      162.04      156.05      8.23 o 
  -6  15   6       19.66       17.44      3.28 o 
  -5  15   6       37.39       35.90      3.90 o 
  -4  15   6      177.25      195.85      6.67 o 
  -3  15   6     1396.80     1443.02     26.16 o 
  -2  15   6      343.29      369.57      8.84 o 
  -1  15   6       85.52      100.67      5.07 o 
   0  15   6       21.64       23.05      2.84 o 
   1  15   6       24.51       38.01      3.34 o 
   2  15   6      750.38      765.23     12.55 o 
   3  15   6      242.44      257.72      6.73 o 
   4  15   6       42.95       42.53      3.58 o 
   5  15   6        0.53       -2.29      2.29 o 
   6  15   6        3.56       11.93      3.16 o 
   7  15   6      185.95      161.05     10.17 o 
  -6  16   6      499.95      490.38     14.17 o 
  -5  16   6      214.37      217.54      7.55 o 
  -4  16   6        6.87       14.23      3.60 o 
  -3  16   6        0.88        6.02      3.43 o 
  -2  16   6       98.37      110.07      6.58 o 
  -1  16   6      182.07      171.70      7.22 o 
   0  16   6      653.35      671.69     14.82 o 
   1  16   6       57.53       50.55      4.11 o 
   2  16   6      199.80      235.79      6.57 o 
   3  16   6      151.59      159.59      5.78 o 
   4  16   6      274.54      289.62      7.40 o 
   5  16   6      160.29      165.10      6.62 o 
  -3  17   6        5.45        6.59      3.43 o 
  -2  17   6       22.76       26.50      5.14 o 
  -1  17   6      506.73      565.42     14.11 o 
   0  17   6       54.30       64.61      6.85 o 
   1  17   6      334.06      336.81     12.55 o 
   2  17   6       26.88       25.23      7.12 o 
 -15   1   7      101.65       89.40      5.57 o 
 -14   1   7       98.69      124.63      6.63 o 
 -13   1   7       18.48       20.82      4.23 o 
 -12   1   7      138.61      131.02      5.21 o 
 -11   1   7        4.24        3.85      2.07 o 
 -10   1   7     1926.27     1885.09     20.97 o 
  -9   1   7     2698.04     2666.22     27.91 o 
  -8   1   7      242.52      243.53      4.92 o 
  -7   1   7      402.40      431.97      6.00 o 
  -6   1   7       70.97       68.49      2.27 o 
  -5   1   7     1933.40     2144.72     18.91 o 
  -4   1   7      105.64      113.75      2.44 o 
  -3   1   7     3022.09     3314.48     27.96 o 
  -2   1   7     2114.80     2187.74     19.04 o 
  -1   1   7      150.53      142.34      2.43 o 
   0   1   7      273.14      277.33      4.20 o 
   1   1   7       10.34        9.59      1.16 o 
   2   1   7        0.08        3.57      1.36 o 
   3   1   7      613.39      635.01      9.44 o 
   4   1   7        3.92        3.52      1.43 o 
   5   1   7      268.61      249.64      5.06 o 
   6   1   7      507.65      530.17      8.05 o 
   7   1   7       64.22       83.56      3.40 o 
   8   1   7       71.88       67.42      3.28 o 
   9   1   7      605.25      606.81     10.03 o 
  10   1   7      363.67      314.76      6.54 o 
  11   1   7      739.72      645.94     11.01 o 
  12   1   7      220.87      249.62      7.38 o 
  13   1   7       86.57       74.49      5.46 o 
 -15   2   7      245.20      264.59      8.52 o 
 -14   2   7      648.49      677.42     14.17 o 
 -13   2   7        4.54        4.97      3.77 o 
 -12   2   7      746.97      722.85     11.77 o 
 -11   2   7      115.12      102.31      4.33 o 
 -10   2   7       30.60       38.49      2.81 o 
  -9   2   7      142.77      153.29      4.18 o 
  -8   2   7     2174.33     2166.13     23.02 o 
  -7   2   7      428.14      400.49      5.65 o 
  -6   2   7        1.59        0.76      1.04 o 
  -5   2   7     1002.82     1054.96     10.26 o 
  -4   2   7        8.77        6.52      0.99 o 
  -3   2   7      202.53      196.56      3.22 o 
  -2   2   7      377.27      408.16      4.78 o 
  -1   2   7        0.32        0.62      0.82 o 
   0   2   7     3420.21     3365.52     30.72 o 
   1   2   7     1128.23     1057.23     11.16 o 
   2   2   7       48.53       59.23      2.07 o 
   3   2   7      162.92      177.09      5.13 o 
   4   2   7     1161.56     1260.34     14.49 o 
   5   2   7        8.84       18.92      2.00 o 
   6   2   7      143.06      158.00      4.12 o 
   7   2   7      194.18      205.61      4.77 o 
   8   2   7        0.03       -0.13      1.67 o 
   9   2   7       37.61       39.03      2.83 o 
  10   2   7      789.73      749.14     12.02 o 
  11   2   7      614.11      637.27     17.26 o 
  12   2   7      390.99      380.96      9.70 o 
  13   2   7        0.00       -3.54      3.54 o 
 -15   3   7        0.07       -2.84      2.84 o 
 -14   3   7       38.32       27.54      3.81 o 
 -13   3   7        0.01        0.12      2.31 o 
 -12   3   7       79.69       94.40      4.45 o 
 -11   3   7       15.87       19.47      2.60 o 
 -10   3   7        1.41        1.26      1.69 o 
  -9   3   7      272.63      286.85      5.63 o 
  -8   3   7      110.69      123.64      3.24 o 
  -7   3   7      447.97      439.90      6.14 o 
  -6   3   7      969.81      993.76     10.90 o 
  -5   3   7      477.91      486.57      6.30 o 
  -4   3   7      933.43      911.05      9.03 o 
  -3   3   7       33.82       40.97      1.58 o 
  -2   3   7      999.84      980.13      9.61 o 
  -1   3   7      301.26      306.48      4.00 o 
   0   3   7      148.56      160.26      3.90 o 
   1   3   7        4.46       13.44      1.37 o 
   2   3   7       42.57       38.29      1.82 o 
   3   3   7     1847.69     1851.01     32.01 o 
   4   3   7      248.54      253.01      4.75 o 
   5   3   7      295.93      271.97      5.14 o 
   6   3   7      176.98      169.92      4.05 o 
   7   3   7      169.11      143.91      3.92 o 
   8   3   7        0.67        0.53      1.55 o 
   9   3   7      139.48      171.99     15.22 o 
  10   3   7        4.15        4.41      3.22 o 
  11   3   7      102.89      102.48      9.05 o 
  12   3   7       81.68       83.73      6.11 o 
  13   3   7      130.09      138.54      8.92 o 
 -15   4   7        3.54        4.65      3.34 o 
 -14   4   7       10.97        8.19      3.28 o 
 -13   4   7      294.14      297.97      7.46 o 
 -12   4   7       22.80       22.35      2.72 o 
 -11   4   7      838.80      819.47     12.71 o 
 -10   4   7       37.47       37.40      2.93 o 
  -9   4   7       87.00       85.23      3.19 o 
  -8   4   7      701.19      749.80      9.15 o 
  -7   4   7       88.26       81.91      2.80 o 
  -6   4   7      463.17      430.30      6.48 o 
  -5   4   7       78.23      104.49      3.25 o 
  -4   4   7        9.71       10.45      1.22 o 
  -3   4   7     1245.67     1268.55     13.03 o 
  -2   4   7      152.95      148.01      4.43 o 
  -1   4   7     1504.86     1465.27     14.74 o 
   0   4   7        5.76        3.20      1.04 o 
   1   4   7       56.40       60.60      2.31 o 
   2   4   7     1411.72     1389.58     14.18 o 
   3   4   7        0.04        1.73      1.19 o 
   4   4   7     3372.46     3465.18     32.10 o 
   5   4   7       84.50      100.91      3.20 o 
   6   4   7       47.44       39.02      3.28 o 
   7   4   7      883.06      849.71     12.30 o 
   8   4   7     1355.69     1290.80     17.17 o 
   9   4   7       15.79       10.65      2.52 o 
  10   4   7     1013.15      978.66     16.05 o 
  11   4   7       72.49       65.25      4.24 o 
  12   4   7       85.80       99.59      5.13 o 
  13   4   7      206.94      236.89      8.05 o 
 -14   5   7     1395.07     1387.18     19.69 o 
 -13   5   7        1.38        0.61      2.32 o 
 -12   5   7      754.91      821.27     13.04 o 
 -11   5   7      365.30      323.59      7.66 o 
 -10   5   7       13.08       11.95      2.32 o 
  -9   5   7      926.95      915.43     16.48 o 
  -8   5   7      369.11      357.31      8.01 o 
  -7   5   7      267.51      273.59      4.75 o 
  -6   5   7      120.59      123.00      3.16 o 
  -5   5   7       66.88       51.52      2.61 o 
  -4   5   7      220.54      233.94      4.10 o 
  -3   5   7      964.81     1002.58      9.96 o 
  -2   5   7      547.64      521.59      6.11 o 
  -1   5   7       26.43       26.98      1.67 o 
   0   5   7     2745.56     2676.25     25.27 o 
   1   5   7     1082.30     1033.79     11.19 o 
   2   5   7     2457.43     2526.08     26.21 o 
   3   5   7     1588.35     1490.19     16.64 o 
   4   5   7      810.08      768.64     11.45 o 
   5   5   7     1263.29     1220.91     15.93 o 
   6   5   7      413.33      433.19      7.81 o 
   7   5   7      900.59      881.70     17.56 o 
   8   5   7     1061.92     1020.27     16.19 o 
   9   5   7      179.68      165.26      5.75 o 
  10   5   7        0.09        0.02      2.40 o 
  11   5   7      103.31       94.39      4.79 o 
  12   5   7       93.25      101.80      5.13 o 
  13   5   7       62.22       71.14      4.74 o 
 -14   6   7      659.99      660.02     12.06 o 
 -13   6   7      101.03      120.51      5.18 o 
 -12   6   7      209.03      201.72      6.10 o 
 -11   6   7      111.29      101.72      5.43 o 
 -10   6   7     1080.10     1030.95     13.32 o 
  -9   6   7       99.00       87.57      3.55 o 
  -8   6   7      114.48       98.83      3.50 o 
  -7   6   7     1538.19     1628.16     16.86 o 
  -6   6   7      126.92      152.71      3.62 o 
  -5   6   7      225.64      225.93      4.25 o 
  -4   6   7        7.90       10.85      1.50 o 
  -3   6   7     1213.66     1179.29     11.58 o 
  -2   6   7       75.88       61.88      2.16 o 
  -1   6   7     2035.06     1995.66     24.18 o 
   0   6   7      212.31      220.72      4.78 o 
   1   6   7      882.84      916.26     11.26 o 
   2   6   7      212.85      203.42      4.37 o 
   3   6   7      207.20      212.20      4.55 o 
   4   6   7      639.71      598.42     11.09 o 
   5   6   7       36.19       31.28      2.33 o 
   6   6   7     1609.89     1603.72     26.91 o 
   7   6   7     1384.47     1402.94     18.33 o 
   8   6   7        0.29        2.64      2.19 o 
   9   6   7        7.41        6.75      2.61 o 
  10   6   7      959.96      960.11     16.12 o 
  11   6   7      177.06      161.02      6.08 o 
  12   6   7       38.72       37.11      3.78 o 
 -14   7   7       54.38       60.92      4.45 o 
 -13   7   7       17.50       14.04      3.42 o 
 -12   7   7       41.81       43.59      3.74 o 
 -11   7   7      258.37      240.53      6.51 o 
 -10   7   7     1482.18     1458.92     17.53 o 
  -9   7   7       17.35       23.69      4.30 o 
  -8   7   7       61.65       74.29      3.48 o 
  -7   7   7       28.47       35.15      2.66 o 
  -6   7   7       52.13       57.85      2.63 o 
  -5   7   7      150.09      169.84      3.79 o 
  -4   7   7      685.61      659.22      8.17 o 
  -3   7   7      274.49      295.51      4.74 o 
  -2   7   7      359.25      357.72      5.92 o 
  -1   7   7      315.19      278.63      5.31 o 
   0   7   7       37.43       26.52      2.20 o 
   1   7   7     1643.66     1640.79     18.22 o 
   2   7   7      751.53      729.62      9.70 o 
   3   7   7      386.18      366.89      6.31 o 
   4   7   7       94.47       77.99      3.22 o 
   5   7   7     1211.03     1222.82     14.93 o 
   6   7   7      185.68      190.33      4.65 o 
   7   7   7      555.53      529.98     14.06 o 
   8   7   7      603.36      568.64     10.98 o 
   9   7   7       14.17       13.05      2.56 o 
  10   7   7       37.57       36.76      3.68 o 
  11   7   7      283.82      306.51      8.24 o 
  12   7   7       60.67       69.83      4.76 o 
 -13   8   7       50.59       49.48      4.10 o 
 -12   8   7       32.42       17.57      3.03 o 
 -11   8   7       46.35       49.39      3.35 o 
 -10   8   7      139.06      127.00      4.33 o 
  -9   8   7      137.85      150.25      4.40 o 
  -8   8   7      434.20      385.22      6.80 o 
  -7   8   7       83.34       97.86      3.54 o 
  -6   8   7      272.83      245.08      5.08 o 
  -5   8   7       27.68       24.17      2.14 o 
  -4   8   7      530.82      560.67      8.10 o 
  -3   8   7      465.76      448.09      6.97 o 
  -2   8   7      967.24      977.14     12.08 o 
  -1   8   7     1123.06     1043.25     12.74 o 
   0   8   7        0.11        4.35      1.71 o 
   1   8   7      184.07      156.79      6.79 o 
   2   8   7        0.45       -1.30      1.54 o 
   3   8   7        1.23        0.63      1.54 o 
   4   8   7       63.33       57.99      2.97 o 
   5   8   7        8.93        6.68      1.89 o 
   6   8   7        1.15        2.89      2.09 o 
   7   8   7     1920.56     1812.61     25.80 o 
   8   8   7      503.11      525.41     10.58 o 
   9   8   7      292.28      305.47      9.00 o 
  10   8   7        5.57        4.23      2.66 o 
  11   8   7       95.00       90.74      5.13 o 
  12   8   7      883.23      930.79     17.71 o 
 -13   9   7      183.67      191.07      7.33 o 
 -12   9   7      234.82      264.69      8.11 o 
 -11   9   7       10.43        6.61      2.24 o 
 -10   9   7      149.06      163.12      4.89 o 
  -9   9   7        2.52        3.53      2.54 o 
  -8   9   7      446.24      433.17     10.38 o 
  -7   9   7       55.00       50.79      3.52 o 
  -6   9   7      453.58      466.09      9.09 o 
  -5   9   7       48.92       46.75      2.63 o 
  -4   9   7     1015.49      960.77     12.09 o 
  -3   9   7       62.61       53.31      2.79 o 
  -2   9   7      460.85      469.27      8.11 o 
  -1   9   7        8.47        6.62      1.62 o 
   0   9   7      704.48      697.46      9.61 o 
   1   9   7     1092.50     1100.81     13.54 o 
   2   9   7      552.96      514.61      7.92 o 
   3   9   7        0.37        0.52      1.66 o 
   4   9   7      129.71      115.64      3.95 o 
   5   9   7      466.71      439.10      8.18 o 
   6   9   7      125.26      107.46      6.75 o 
   7   9   7        2.48        2.62      2.10 o 
   8   9   7      458.67      481.80     13.56 o 
   9   9   7      132.00      138.92      5.84 o 
  10   9   7      457.50      420.73      9.93 o 
  11   9   7       37.66       45.01      4.09 o 
 -12  10   7        5.08        2.53      2.81 o 
 -11  10   7        0.07       -0.96      2.37 o 
 -10  10   7        0.04       -0.88      2.37 o 
  -9  10   7        5.80       10.06      2.39 o 
  -8  10   7       73.14       77.50      4.00 o 
  -7  10   7      226.39      210.62      5.55 o 
  -6  10   7       81.78       87.58      3.99 o 
  -5  10   7      721.95      693.44     10.77 o 
  -4  10   7      187.71      215.88      4.93 o 
  -3  10   7        0.06       -1.53      1.53 o 
  -2  10   7      115.85      110.93      4.17 o 
  -1  10   7       91.42       73.47      3.31 o 
   0  10   7       82.19       82.97      3.40 o 
   1  10   7      443.20      432.37      7.23 o 
   2  10   7       16.10       14.91      2.00 o 
   3  10   7       54.85       57.31      3.08 o 
   4  10   7      164.08      168.97      4.62 o 
   5  10   7      226.15      210.37      5.71 o 
   6  10   7       85.67       65.74      3.77 o 
   7  10   7        1.49        3.10      2.22 o 
   8  10   7       97.91      116.97      5.33 o 
   9  10   7        0.78       -0.29      2.81 o 
  10  10   7      121.76      111.54      6.84 o 
  11  10   7     1216.63     1283.31     20.96 o 
 -11  11   7        0.84        3.25      2.72 o 
 -10  11   7       36.19       35.48      3.31 o 
  -9  11   7       19.55       16.76      2.75 o 
  -8  11   7      135.82      133.29      4.96 o 
  -7  11   7      109.56      136.09      4.79 o 
  -6  11   7      114.83      107.15      6.28 o 
  -5  11   7      107.55      126.65      5.86 o 
  -4  11   7      133.91      142.55      5.21 o 
  -3  11   7      298.51      294.36      6.47 o 
  -2  11   7       18.39        7.45      2.10 o 
  -1  11   7      557.15      575.93     11.05 o 
   0  11   7      438.62      415.96      7.25 o 
   1  11   7      217.89      213.96      5.14 o 
   2  11   7       58.39       65.66      3.31 o 
   3  11   7      535.10      518.86     10.40 o 
   4  11   7      472.88      443.59      8.55 o 
   5  11   7      570.01      552.55     11.08 o 
   6  11   7     1076.15     1041.10     15.20 o 
   7  11   7       85.79       74.25      4.17 o 
   8  11   7       66.63       74.04      4.30 o 
   9  11   7       52.82       40.42      3.92 o 
  10  11   7      354.44      385.29      9.69 o 
 -10  12   7      190.42      205.70      6.88 o 
  -9  12   7      757.82      764.75     14.26 o 
  -8  12   7      106.90      112.05      4.88 o 
  -7  12   7      134.47      149.62      5.13 o 
  -6  12   7      165.16      177.16      5.33 o 
  -5  12   7        4.90        4.49      2.18 o 
  -4  12   7      129.59      153.42      5.57 o 
  -3  12   7      153.65      106.84      4.89 o 
  -2  12   7        6.56        8.06      2.32 o 
  -1  12   7      851.17      772.78     11.94 o 
   0  12   7      152.88      146.18      4.61 o 
   1  12   7      116.19      117.31      4.29 o 
   2  12   7      158.07      160.14      5.37 o 
   3  12   7      296.65      261.07      6.43 o 
   4  12   7      288.12      273.14      6.73 o 
   5  12   7       11.45        9.11      2.51 o 
   6  12   7      103.57      116.23      5.02 o 
   7  12   7      168.87      168.83      5.76 o 
   8  12   7      174.31      184.66      6.91 o 
   9  12   7      171.45      168.39      6.73 o 
  -9  13   7      254.06      277.21      7.26 o 
  -8  13   7        0.61        1.75      2.45 o 
  -7  13   7       27.74       31.69      3.30 o 
  -6  13   7       27.84       26.08      2.96 o 
  -5  13   7      588.09      567.89     11.23 o 
  -4  13   7      209.90      194.45      6.49 o 
  -3  13   7      279.85      297.55      7.77 o 
  -2  13   7      346.03      315.97      7.19 o 
  -1  13   7      586.66      606.95     11.58 o 
   0  13   7      336.68      299.71      6.87 o 
   1  13   7       83.80       79.18      3.83 o 
   2  13   7       90.15       87.31      3.96 o 
   3  13   7      361.38      346.68      7.65 o 
   4  13   7       23.21       16.42      2.68 o 
   5  13   7        0.09        4.89      2.36 o 
   6  13   7       42.96       43.16      3.69 o 
   7  13   7      200.90      220.73      9.09 o 
   8  13   7      156.18      161.77      7.02 o 
  -8  14   7       66.35       66.27      4.42 o 
  -7  14   7        5.65        2.13      2.51 o 
  -6  14   7      633.53      657.64     14.44 o 
  -5  14   7        7.14        4.23      2.55 o 
  -4  14   7        3.24        0.03      2.63 o 
  -3  14   7       30.58       43.97     12.27 o 
  -2  14   7       79.88       80.72      4.89 o 
  -1  14   7       49.42       49.35      3.65 o 
   0  14   7      299.46      286.72      6.96 o 
   1  14   7      391.62      364.04      8.95 o 
   2  14   7      418.42      414.06      8.58 o 
   3  14   7      279.93      305.58      9.50 o 
   4  14   7       31.14       41.32      3.47 o 
   5  14   7       23.49       12.43      7.78 o 
   6  14   7      183.65      162.46      5.96 o 
   7  14   7       14.30       12.74      2.89 o 
  -7  15   7      127.69      144.67      7.86 o 
  -6  15   7       56.54       64.21      5.70 o 
  -5  15   7      460.16      447.66     10.23 o 
  -4  15   7      186.51      189.10      6.77 o 
  -3  15   7      267.60      260.54      7.72 o 
  -2  15   7      204.81      193.69     10.85 o 
  -1  15   7      312.45      315.48      8.47 o 
   0  15   7      165.79      147.11      5.43 o 
   1  15   7      147.49      162.84      6.35 o 
   2  15   7       41.33       42.92      3.68 o 
   3  15   7       10.32        5.67      2.57 o 
   4  15   7       16.23       27.73      3.27 o 
   5  15   7      239.73      241.50      9.25 o 
  -4  16   7       61.52       45.47      5.09 o 
  -3  16   7       18.33       20.58      4.29 o 
  -2  16   7       98.38       99.62      5.59 o 
  -1  16   7      273.25      288.07      8.16 o 
   0  16   7       27.27       38.30      5.11 o 
   1  16   7      256.45      311.19      9.14 o 
   2  16   7       32.24       19.41      5.03 o 
   3  16   7        1.12       -0.92      2.57 o 
 -14   0   8      970.03     1002.90     30.48 o 
 -13   0   8      421.59      405.83     13.64 o 
 -12   0   8        8.99        2.37      7.12 o 
 -11   0   8      112.22      103.70      5.70 o 
 -10   0   8      212.02      206.81      7.22 o 
  -9   0   8     1186.39     1247.82     24.14 o 
  -8   0   8       17.45       15.43      3.36 o 
  -7   0   8      296.19      326.35      8.12 o 
  -6   0   8       16.24       27.93      3.97 o 
  -5   0   8      149.19      130.63      3.78 o 
  -4   0   8        6.12        5.34      2.17 o 
  -3   0   8     2886.89     2992.89     36.22 o 
  -2   0   8      186.71      176.59      4.27 o 
  -1   0   8     7416.51     7388.02    100.04 o 
   0   0   8      315.82      259.65      8.21 o 
   1   0   8     2509.59     2533.91     36.80 o 
   2   0   8        3.24        2.81      3.17 o 
   3   0   8      397.64      475.41     10.57 o 
   4   0   8     1502.36     1569.97     25.53 o 
   5   0   8     1039.28     1027.13     18.66 o 
   6   0   8      299.86      353.12      9.19 o 
   7   0   8        9.29        6.84      2.78 o 
   8   0   8        2.48       -0.06      2.67 o 
   9   0   8       63.71       73.87      7.34 o 
  10   0   8      238.02      237.91      8.50 o 
  11   0   8      578.26      612.38     23.07 o 
  12   0   8      138.62      131.40      8.75 o 
  13   0   8      152.60      201.86     10.46 o 
 -14   1   8      144.36      145.95      6.52 o 
 -13   1   8      169.36      173.05      6.52 o 
 -12   1   8      412.67      413.26      9.56 o 
 -11   1   8       99.97      101.88      4.51 o 
 -10   1   8      525.04      503.05      8.26 o 
  -9   1   8       49.16       55.53      3.02 o 
  -8   1   8     2517.04     2464.63     26.09 o 
  -7   1   8      126.61      115.86      4.60 o 
  -6   1   8      302.52      305.14      4.92 o 
  -5   1   8      106.47      111.23      2.53 o 
  -4   1   8      256.82      260.27      3.88 o 
  -3   1   8      109.33      111.93      2.46 o 
  -2   1   8      354.03      327.07      4.68 o 
  -1   1   8      632.83      633.11      8.24 o 
   0   1   8       22.30       17.20      1.86 o 
   1   1   8       41.18       43.66      2.36 o 
   2   1   8     1588.87     1555.84     17.45 o 
   3   1   8      839.51      869.67     11.07 o 
   4   1   8      364.64      320.37      6.49 o 
   5   1   8       14.97        8.61      1.88 o 
   6   1   8        0.91        0.10      1.62 o 
   7   1   8       67.79       53.34      4.54 o 
   8   1   8     1553.69     1621.35     19.28 o 
   9   1   8       26.91       13.93      3.09 o 
  10   1   8      752.87      788.64     17.64 o 
  11   1   8      327.61      310.13      9.20 o 
  12   1   8      401.74      434.36     12.34 o 
  13   1   8        4.87       -1.52      4.03 o 
 -14   2   8        8.52        8.48      3.26 o 
 -13   2   8       40.48       39.53      3.90 o 
 -12   2   8      322.14      317.90      7.48 o 
 -11   2   8     1137.09     1093.02     15.54 o 
 -10   2   8      691.12      674.72     10.95 o 
  -9   2   8      407.00      424.66      7.17 o 
  -8   2   8       54.31       72.76      3.21 o 
  -7   2   8      104.60       93.64      2.95 o 
  -6   2   8       93.34      103.51      3.68 o 
  -5   2   8      878.49      861.82      9.80 o 
  -4   2   8      106.45       90.98      2.39 o 
  -3   2   8      145.98      139.31      2.70 o 
  -2   2   8        3.46        1.66      1.08 o 
  -1   2   8       51.28       63.72      2.48 o 
   0   2   8      113.61      126.93      3.37 o 
   1   2   8       42.48       46.38      2.42 o 
   2   2   8       42.46       35.72      2.15 o 
   3   2   8     1591.59     1489.43     16.85 o 
   4   2   8        0.28        1.16      1.59 o 
   5   2   8     1414.14     1372.85     16.03 o 
   6   2   8      332.82      354.12      7.73 o 
   7   2   8        8.90        6.03      2.05 o 
   8   2   8      247.22      240.46      5.97 o 
   9   2   8      264.44      271.15      6.43 o 
  10   2   8      485.30      431.43     10.30 o 
  11   2   8      128.19      138.33      6.44 o 
  12   2   8       54.79       65.48      5.17 o 
 -14   3   8       81.20       81.46      5.35 o 
 -13   3   8       15.80       24.04      5.12 o 
 -12   3   8       44.84       31.71      3.22 o 
 -11   3   8       59.86       71.59      4.02 o 
 -10   3   8       12.92       15.59      3.22 o 
  -9   3   8      132.29      127.96      4.31 o 
  -8   3   8      332.01      317.02      6.01 o 
  -7   3   8        1.24       -0.86      1.48 o 
  -6   3   8      310.33      315.67      5.09 o 
  -5   3   8       81.87       86.48      2.74 o 
  -4   3   8     1237.56     1185.57     18.02 o 
  -3   3   8        0.70        5.55      1.22 o 
  -2   3   8      664.51      704.89      9.08 o 
  -1   3   8      713.92      710.23      8.42 o 
   0   3   8      788.51      759.61      9.76 o 
   1   3   8       91.33       96.05      3.24 o 
   2   3   8      423.94      381.34      6.27 o 
   3   3   8     1720.49     1757.44     19.44 o 
   4   3   8      164.46      150.60      4.98 o 
   5   3   8       95.09       78.20      3.16 o 
   6   3   8      136.24      136.91      3.93 o 
   7   3   8       37.65       44.52      2.66 o 
   8   3   8       94.87       87.44      4.15 o 
   9   3   8     2167.54     2083.64     25.77 o 
  10   3   8       75.45       71.71      4.19 o 
  11   3   8      179.13      164.00      6.08 o 
  12   3   8      284.28      314.86      8.49 o 
 -14   4   8       80.23       77.78      5.43 o 
 -13   4   8       66.46       78.60      4.58 o 
 -12   4   8       55.08       51.82      5.10 o 
 -11   4   8       40.66       45.23      3.52 o 
 -10   4   8      221.11      222.21      5.84 o 
  -9   4   8      215.78      226.95      5.67 o 
  -8   4   8      894.99      865.37     10.33 o 
  -7   4   8       22.08       20.02      1.86 o 
  -6   4   8       17.92       21.38      1.78 o 
  -5   4   8      493.50      509.62      8.23 o 
  -4   4   8      606.79      611.94      7.51 o 
  -3   4   8       89.64       94.89      4.77 o 
  -2   4   8      812.20      840.08      9.61 o 
  -1   4   8      325.00      292.63      4.93 o 
   0   4   8      379.94      347.83      5.30 o 
   1   4   8      734.42      656.08     11.51 o 
   2   4   8      237.05      223.55      4.73 o 
   3   4   8       20.13       24.66      2.03 o 
   4   4   8      754.85      760.25     17.83 o 
   5   4   8      663.14      662.39     10.44 o 
   6   4   8      465.33      467.18      8.53 o 
   7   4   8     1307.81     1280.50     17.44 o 
   8   4   8        9.11        7.42      2.29 o 
   9   4   8      581.31      593.84     11.46 o 
  10   4   8       12.81       15.21      3.02 o 
  11   4   8      309.62      316.94      8.15 o 
  12   4   8       15.68        7.57      3.13 o 
 -14   5   8        7.66        6.83      3.06 o 
 -13   5   8      213.61      187.08      6.17 o 
 -12   5   8       30.04       16.45      2.77 o 
 -11   5   8       24.13       26.26      2.93 o 
 -10   5   8      106.87      117.44      5.33 o 
  -9   5   8      120.42      112.31      4.82 o 
  -8   5   8      165.59      149.79      4.07 o 
  -7   5   8        0.02       -1.41      1.41 o 
  -6   5   8       46.15       50.15      2.66 o 
  -5   5   8      348.74      355.25      7.81 o 
  -4   5   8      640.82      611.19      8.40 o 
  -3   5   8      493.43      516.67      6.87 o 
  -2   5   8       26.91       23.59      1.72 o 
  -1   5   8      845.83      935.78     10.57 o 
   0   5   8     1433.10     1363.75     14.55 o 
   1   5   8      511.29      513.91      9.44 o 
   2   5   8        0.18        0.35      1.59 o 
   3   5   8       26.69       23.56      2.39 o 
   4   5   8        2.64        0.70      1.73 o 
   5   5   8       62.67       46.25      3.07 o 
   6   5   8     3110.01     3058.56     35.36 o 
   7   5   8      222.67      229.38      7.78 o 
   8   5   8       23.01       19.21      4.00 o 
   9   5   8      182.13      184.80      6.03 o 
  10   5   8      127.01      137.04      5.61 o 
  11   5   8       94.27       87.57      5.03 o 
  12   5   8      508.98      510.63     18.51 o 
 -13   6   8      113.59      122.40      5.67 o 
 -12   6   8      126.31      129.04      5.24 o 
 -11   6   8        0.19       -0.68      2.05 o 
 -10   6   8       96.84       92.56      4.25 o 
  -9   6   8      466.61      457.68      8.43 o 
  -8   6   8        6.81       16.83      2.51 o 
  -7   6   8        0.22       -1.32      1.42 o 
  -6   6   8      254.13      240.78      4.66 o 
  -5   6   8      131.50      131.81      3.42 o 
  -4   6   8      111.90      133.09      4.25 o 
  -3   6   8      115.19      115.35      3.54 o 
  -2   6   8       10.48        2.80      1.42 o 
  -1   6   8     1520.48     1488.72     16.86 o 
   0   6   8     1098.57     1088.72     13.13 o 
   1   6   8     1335.53     1287.55     15.08 o 
   2   6   8      808.11      750.62     11.25 o 
   3   6   8     2581.55     2465.29     31.23 o 
   4   6   8       18.29       16.82      2.87 o 
   5   6   8     2245.72     2129.26     28.50 o 
   6   6   8      345.47      328.23      7.04 o 
   7   6   8     1045.24      953.91     14.04 o 
   8   6   8       40.10       30.25      3.14 o 
   9   6   8        1.24       -2.40      2.40 o 
  10   6   8       62.18       65.01      4.57 o 
  11   6   8       14.10        6.77      3.31 o 
  12   6   8       44.57       48.79      8.51 o 
 -13   7   8      111.02       99.07      5.19 o 
 -12   7   8      257.33      250.67      6.81 o 
 -11   7   8       96.02      108.18      5.59 o 
 -10   7   8      113.40      120.11      5.01 o 
  -9   7   8       84.19       85.17      3.83 o 
  -8   7   8       68.72       76.30      3.40 o 
  -7   7   8      297.66      292.15      5.77 o 
  -6   7   8      272.84      288.32      5.25 o 
  -5   7   8      284.56      256.76      5.25 o 
  -4   7   8        0.09        1.32      1.68 o 
  -3   7   8      686.47      674.07     10.35 o 
  -2   7   8     1585.58     1470.41     16.76 o 
  -1   7   8     2619.14     2649.19     27.71 o 
   0   7   8       63.72       69.22      3.15 o 
   1   7   8      155.04      159.09      4.20 o 
   2   7   8     1184.99     1171.13     14.22 o 
   3   7   8      620.81      603.61      9.91 o 
   4   7   8      809.54      812.74     12.18 o 
   5   7   8      474.97      480.82      8.63 o 
   6   7   8     2425.55     2373.92     28.69 o 
   7   7   8        7.51       24.95      3.43 o 
   8   7   8     1261.06     1183.28     18.77 o 
   9   7   8      250.76      280.80      8.74 o 
  10   7   8      301.00      321.42      8.42 o 
  11   7   8       34.29       28.14      3.86 o 
 -12   8   8       36.04       28.20      3.78 o 
 -11   8   8       76.03       89.74      4.83 o 
 -10   8   8       18.17       19.81      2.60 o 
  -9   8   8      101.37      108.32      4.06 o 
  -8   8   8      128.07      120.98      4.05 o 
  -7   8   8       20.10       30.96      3.10 o 
  -6   8   8        0.21        3.53      1.89 o 
  -5   8   8      331.33      301.96      6.52 o 
  -4   8   8       61.93       60.12      3.29 o 
  -3   8   8       18.88       15.25      2.25 o 
  -2   8   8        3.14        2.59      1.83 o 
  -1   8   8      421.10      385.81      6.62 o 
   0   8   8      592.63      579.58      8.67 o 
   1   8   8      633.80      564.01      8.44 o 
   2   8   8       48.49       50.21      2.84 o 
   3   8   8      187.11      175.99      4.57 o 
   4   8   8      185.69      161.05      4.97 o 
   5   8   8      880.80      862.09     13.01 o 
   6   8   8     1766.29     1699.63     24.44 o 
   7   8   8        1.80        0.49      4.23 o 
   8   8   8        3.02        2.00      2.86 o 
   9   8   8        0.69        1.08      2.60 o 
  10   8   8      285.41      337.00      9.08 o 
  11   8   8        0.27        0.62      2.81 o 
 -12   9   8        6.42        9.36      3.16 o 
 -11   9   8       67.99       70.67      5.74 o 
 -10   9   8        0.00        0.74      2.62 o 
  -9   9   8      138.05      131.06      4.84 o 
  -8   9   8      112.84      106.67      4.42 o 
  -7   9   8      191.83      198.93      5.43 o 
  -6   9   8       63.02       57.34      4.11 o 
  -5   9   8       33.23       12.36      2.14 o 
  -4   9   8       77.67       60.79      3.34 o 
  -3   9   8      218.72      208.99      5.43 o 
  -2   9   8      263.52      253.99      5.98 o 
  -1   9   8      227.84      214.45      4.89 o 
   0   9   8      113.58      122.93      3.92 o 
   1   9   8      566.07      554.70      8.58 o 
   2   9   8      261.50      242.18      5.32 o 
   3   9   8      206.38      206.67      5.03 o 
   4   9   8      315.59      309.80      6.98 o 
   5   9   8      115.16      123.99      5.27 o 
   6   9   8      544.09      569.01     11.24 o 
   7   9   8      143.31      153.01      6.86 o 
   8   9   8       33.17       33.01      3.59 o 
   9   9   8      111.78      108.00      5.55 o 
  10   9   8      441.52      468.82     14.28 o 
 -11  10   8        1.43       -0.64      2.55 o 
 -10  10   8       44.28       50.28      3.80 o 
  -9  10   8       63.56       60.46      3.80 o 
  -8  10   8       89.77       77.30      4.06 o 
  -7  10   8      198.13      199.95      6.27 o 
  -6  10   8       32.10       21.69      2.86 o 
  -5  10   8       19.80       17.47      4.49 o 
  -4  10   8      867.69      830.35     12.49 o 
  -3  10   8      598.07      600.00     10.02 o 
  -2  10   8       24.49       25.15      2.57 o 
  -1  10   8       52.75       43.44      3.10 o 
   0  10   8      532.05      500.90      8.20 o 
   1  10   8      659.89      664.10      9.88 o 
   2  10   8      332.35      342.80      6.62 o 
   3  10   8      129.44      126.31      4.27 o 
   4  10   8       12.30       14.24      2.31 o 
   5  10   8     1812.98     1699.80     24.74 o 
   6  10   8      300.97      303.04      8.08 o 
   7  10   8        3.50        6.51      2.70 o 
   8  10   8        2.28        0.30      2.66 o 
   9  10   8       83.32       85.52      5.38 o 
 -10  11   8      157.75      157.28      5.60 o 
  -9  11   8        0.47       -1.43      2.39 o 
  -8  11   8       46.48       57.17      3.87 o 
  -7  11   8       65.31       61.48      4.33 o 
  -6  11   8      232.34      259.40     10.63 o 
  -5  11   8      155.11      156.73      5.69 o 
  -4  11   8        0.01        2.79      2.25 o 
  -3  11   8      242.86      221.72      5.90 o 
  -2  11   8      132.88      108.74      4.47 o 
  -1  11   8       59.41       56.82      8.54 o 
   0  11   8       44.66       46.01      3.36 o 
   1  11   8        2.53        0.72      1.80 o 
   2  11   8     1052.23     1009.65     13.37 o 
   3  11   8       37.80       36.45      2.97 o 
   4  11   8       49.30       46.47      4.49 o 
   5  11   8        0.47        5.81      2.61 o 
   6  11   8       39.49       46.54      3.92 o 
   7  11   8      244.49      264.65      7.73 o 
   8  11   8      446.96      465.43     10.76 o 
   9  11   8       79.66       84.25      5.29 o 
  -9  12   8      179.71      200.89      6.75 o 
  -8  12   8       85.53       88.99      5.61 o 
  -7  12   8        2.98        3.14      2.55 o 
  -6  12   8      242.15      264.97      7.37 o 
  -5  12   8        0.48       -0.43      2.49 o 
  -4  12   8      338.23      350.86      8.47 o 
  -3  12   8      436.13      444.97      9.75 o 
  -2  12   8      189.42      187.91      5.54 o 
  -1  12   8       10.64       12.51      2.54 o 
   0  12   8      217.57      224.19      6.04 o 
   1  12   8      387.53      388.99      7.44 o 
   2  12   8      145.26      146.48      4.67 o 
   3  12   8      299.20      305.88      8.98 o 
   4  12   8      299.70      305.85      7.49 o 
   5  12   8       24.31       23.00      2.94 o 
   6  12   8       91.28      106.45      5.57 o 
   7  12   8      169.33      167.72      6.63 o 
   8  12   8        0.90        1.47      3.31 o 
  -8  13   8       44.40       60.83      4.62 o 
  -7  13   8        0.21       -2.49      2.49 o 
  -6  13   8        2.72        3.21      2.73 o 
  -5  13   8      107.65      117.59      5.51 o 
  -4  13   8      175.51      199.57      6.67 o 
  -3  13   8      102.31       92.96      4.97 o 
  -2  13   8        0.64        2.19      2.18 o 
  -1  13   8       82.61       83.61      4.42 o 
   0  13   8      933.94      921.46     14.05 o 
   1  13   8      111.16      116.65      4.89 o 
   2  13   8       21.72       18.78      3.28 o 
   3  13   8      106.84       99.01      4.72 o 
   4  13   8      174.42      165.62      6.16 o 
   5  13   8        0.22        0.79      2.61 o 
   6  13   8      152.42      163.47      7.33 o 
  -7  14   8      165.32      166.76      6.45 o 
  -6  14   8        1.75       -2.22      2.78 o 
  -5  14   8      297.28      300.07      8.36 o 
  -4  14   8        9.37       15.19      3.13 o 
  -3  14   8       22.48       32.80      4.52 o 
  -2  14   8      212.94      216.59      6.97 o 
  -1  14   8        3.33        8.61      2.63 o 
   0  14   8      232.89      235.96      8.22 o 
   1  14   8       20.58       22.36      3.16 o 
   2  14   8       95.55       86.09      4.99 o 
   3  14   8      622.10      615.05     11.23 o 
   4  14   8      310.85      288.65      7.53 o 
   5  14   8       36.22       40.77      3.87 o 
  -4  15   8       76.60       81.51      5.24 o 
  -3  15   8        6.67       15.47      3.28 o 
  -2  15   8      446.83      472.96     10.79 o 
  -1  15   8        4.59        4.98      3.31 o 
   0  15   8      279.20      293.34      7.47 o 
   1  15   8       65.84       66.69      4.67 o 
   2  15   8       26.74       22.77      3.61 o 
   3  15   8        0.08       -2.14      2.68 o 
 -13   1   9       10.54        8.99      5.34 o 
 -12   1   9      233.27      236.02      7.28 o 
 -11   1   9       39.77       38.49      3.22 o 
 -10   1   9       22.98       20.04      2.46 o 
  -9   1   9      503.05      470.24      7.93 o 
  -8   1   9      171.30      195.69      4.79 o 
  -7   1   9      418.10      420.57      6.99 o 
  -6   1   9       74.57       80.88      3.80 o 
  -5   1   9     4004.55     3937.36     39.36 o 
  -4   1   9      376.85      427.09     17.76 o 
  -3   1   9     1064.85     1085.14     12.76 o 
  -2   1   9      645.22      734.58      9.47 o 
  -1   1   9      171.98      203.29      4.21 o 
   0   1   9      650.99      669.09      8.93 o 
   1   1   9        2.74        5.31      1.50 o 
   2   1   9      514.64      539.01      8.10 o 
   3   1   9      830.02      842.27     11.12 o 
   4   1   9       21.11       25.30      2.22 o 
   5   1   9       18.03       16.38      2.47 o 
   6   1   9      363.23      368.08      7.53 o 
   7   1   9      283.24      243.05      8.50 o 
   8   1   9       42.78       35.34      3.04 o 
   9   1   9       28.80       34.47      3.00 o 
  10   1   9       24.60       25.02      3.41 o 
  11   1   9        6.03        2.75      3.45 o 
  12   1   9       76.63       70.13      7.16 o 
 -13   2   9       19.30       21.24      3.56 o 
 -12   2   9      178.19      165.42      5.70 o 
 -11   2   9      356.03      356.90      7.90 o 
 -10   2   9      855.64      813.15     14.74 o 
  -9   2   9      358.73      375.44      7.03 o 
  -8   2   9       45.47       48.17      2.87 o 
  -7   2   9     1309.51     1374.58     16.10 o 
  -6   2   9     2733.53     2747.71     27.02 o 
  -5   2   9     1146.94     1131.95     13.55 o 
  -4   2   9      265.95      280.87      6.59 o 
  -3   2   9      333.73      332.12      5.84 o 
  -2   2   9      283.95      291.12      5.37 o 
  -1   2   9        6.53        7.35      1.62 o 
   0   2   9        0.72       -0.76      1.41 o 
   1   2   9       39.82       38.10      2.40 o 
   2   2   9      338.59      324.06      5.99 o 
   3   2   9       66.14       69.10      3.09 o 
   4   2   9      140.58      121.43      3.72 o 
   5   2   9       46.31       35.68      2.49 o 
   6   2   9      512.06      519.97      9.38 o 
   7   2   9      112.91       98.50      3.85 o 
   8   2   9       27.20       17.09      2.71 o 
   9   2   9        1.95       -2.10      2.10 o 
  10   2   9       33.43       46.25      5.86 o 
  11   2   9       84.83       79.45      6.27 o 
 -13   3   9      109.36      127.36      6.12 o 
 -12   3   9        2.98        4.55      2.51 o 
 -11   3   9       38.34       35.86      3.27 o 
 -10   3   9      368.00      369.80      9.80 o 
  -9   3   9      164.69      167.05      5.06 o 
  -8   3   9      173.33      178.08      5.61 o 
  -7   3   9        3.05        4.23      1.80 o 
  -6   3   9     1911.08     1934.77     21.16 o 
  -5   3   9      371.30      384.41      6.46 o 
  -4   3   9      111.10      127.36      9.07 o 
  -3   3   9      229.45      249.45      7.55 o 
  -2   3   9      938.68      950.64     11.56 o 
  -1   3   9      209.25      209.11      5.13 o 
   0   3   9      394.89      375.77      8.20 o 
   1   3   9       28.53       28.68      2.51 o 
   2   3   9       67.91       59.58      2.85 o 
   3   3   9     1036.54     1059.18     13.15 o 
   4   3   9      302.41      294.47      5.73 o 
   5   3   9       89.63       85.63      5.08 o 
   6   3   9      260.83      224.20      5.87 o 
   7   3   9       60.34       51.07      3.52 o 
   8   3   9      238.52      228.32      7.72 o 
   9   3   9      132.59      108.97      5.08 o 
  10   3   9       56.93       58.15      4.39 o 
  11   3   9      195.04      173.83      6.54 o 
 -13   4   9       29.80       29.34      3.53 o 
 -12   4   9       71.14       65.61      4.29 o 
 -11   4   9       26.04       26.68      3.46 o 
 -10   4   9      539.19      515.18      9.52 o 
  -9   4   9     1329.55     1394.12     18.50 o 
  -8   4   9      229.33      215.68      5.12 o 
  -7   4   9      536.28      538.89      7.56 o 
  -6   4   9      212.58      180.86      4.60 o 
  -5   4   9      461.31      461.71      7.35 o 
  -4   4   9     2488.22     2571.41     27.04 o 
  -3   4   9      245.02      238.31      4.21 o 
  -2   4   9       43.17       49.50      2.86 o 
  -1   4   9        0.22        0.98      1.52 o 
   0   4   9      567.57      556.01      8.14 o 
   1   4   9        0.65        0.36      1.92 o 
   2   4   9       46.59       46.23      3.01 o 
   3   4   9       80.90       77.17      3.66 o 
   4   4   9       71.58       74.98      3.67 o 
   5   4   9     1783.19     1717.45     21.88 o 
   6   4   9       10.31       11.69      2.42 o 
   7   4   9      456.76      455.56      8.70 o 
   8   4   9      168.51      166.84      6.39 o 
   9   4   9      326.19      332.10      8.56 o 
  10   4   9      265.45      290.01     11.20 o 
  11   4   9      156.53      163.14      7.20 o 
 -13   5   9        4.70        8.12      2.91 o 
 -12   5   9        0.84        4.96      2.57 o 
 -11   5   9      119.77      134.25      5.29 o 
 -10   5   9      208.27      221.12      7.41 o 
  -9   5   9        0.03       -2.41      2.41 o 
  -8   5   9      659.82      684.41     10.91 o 
  -7   5   9        3.62        1.93      1.73 o 
  -6   5   9       73.50       70.53      3.18 o 
  -5   5   9       52.37       57.03      3.19 o 
  -4   5   9      330.09      314.37      5.84 o 
  -3   5   9      629.64      612.03      8.69 o 
  -2   5   9        0.00        2.65      1.74 o 
  -1   5   9     4611.92     4495.63     49.38 o 
   0   5   9       85.34       92.46      3.94 o 
   1   5   9     1689.48     1593.32     27.24 o 
   2   5   9      443.34      447.36      8.17 o 
   3   5   9       23.33       33.78      2.83 o 
   4   5   9     1156.40     1122.68     15.63 o 
   5   5   9        5.35        3.31      2.07 o 
   6   5   9      135.79      121.27      4.67 o 
   7   5   9      847.98      830.59     13.03 o 
   8   5   9      163.29      169.33      6.05 o 
   9   5   9      350.92      378.91      9.09 o 
  10   5   9      223.09      222.94      8.03 o 
  11   5   9       24.46       25.60      3.71 o 
 -12   6   9        0.03        1.67      2.55 o 
 -11   6   9       41.29       44.15      3.52 o 
 -10   6   9        3.34        2.56      2.79 o 
  -9   6   9        0.82        0.28      2.14 o 
  -8   6   9     1479.55     1491.39     17.59 o 
  -7   6   9       41.04       53.42      3.36 o 
  -6   6   9      214.68      233.10      5.26 o 
  -5   6   9        2.31        3.94      1.73 o 
  -4   6   9     1669.29     1611.57     18.43 o 
  -3   6   9      411.52      382.82      7.35 o 
  -2   6   9     1334.40     1287.90     16.83 o 
  -1   6   9      181.83      188.70      5.08 o 
   0   6   9      137.54      143.56      4.66 o 
   1   6   9     1864.64     1794.85     22.39 o 
   2   6   9     1252.97     1177.22     16.06 o 
   3   6   9      142.70      156.43      4.82 o 
   4   6   9      339.52      311.22      6.87 o 
   5   6   9      220.31      210.81      5.70 o 
   6   6   9      129.55      146.19      4.95 o 
   7   6   9      299.10      277.86      7.50 o 
   8   6   9       32.45       38.04      3.81 o 
   9   6   9      182.64      188.54      6.68 o 
  10   6   9      380.26      391.59      9.77 o 
 -12   7   9        2.22       -1.38      2.51 o 
 -11   7   9      101.15      101.57      5.72 o 
 -10   7   9       13.02       18.70      2.77 o 
  -9   7   9      194.60      207.08      5.91 o 
  -8   7   9       30.44       33.80      3.11 o 
  -7   7   9      276.64      287.71      6.44 o 
  -6   7   9       88.69      100.35      4.73 o 
  -5   7   9      176.77      184.15      5.32 o 
  -4   7   9      179.09      173.49      4.96 o 
  -3   7   9        4.63        4.69      2.32 o 
  -2   7   9       15.31       14.32      2.37 o 
  -1   7   9      132.85      138.34      4.23 o 
   0   7   9      423.00      413.24      7.84 o 
   1   7   9     1320.25     1309.61     17.49 o 
   2   7   9        0.90        0.29      1.90 o 
   3   7   9       59.96       52.16      4.25 o 
   4   7   9      272.05      249.55      6.23 o 
   5   7   9       47.28       60.37      3.68 o 
   6   7   9        0.27       -2.20      2.20 o 
   7   7   9       19.96       12.61      2.70 o 
   8   7   9      108.92      129.94      6.32 o 
   9   7   9       12.01        5.92      4.35 o 
  10   7   9      592.92      586.89     12.34 o 
 -11   8   9      165.80      187.49      6.88 o 
 -10   8   9       49.77       60.95      9.50 o 
  -9   8   9      117.81      104.25      5.07 o 
  -8   8   9       20.20       25.92      3.21 o 
  -7   8   9       41.37       35.89      3.37 o 
  -6   8   9       84.87       99.97      4.79 o 
  -5   8   9        3.46        5.13      2.20 o 
  -4   8   9       16.39       22.23      2.86 o 
  -3   8   9      649.53      615.45     10.18 o 
  -2   8   9      135.10      130.02      4.52 o 
  -1   8   9      180.24      170.19      6.33 o 
   0   8   9      585.52      554.18      9.61 o 
   1   8   9       12.04       13.01      2.37 o 
   2   8   9        2.84       -0.32      2.09 o 
   3   8   9       68.51       56.18      3.51 o 
   4   8   9     1039.95      971.16     14.43 o 
   5   8   9      122.64      132.91      6.02 o 
   6   8   9      181.45      174.13      9.60 o 
   7   8   9       47.73       32.91      3.78 o 
   8   8   9      167.01      176.56      6.59 o 
   9   8   9      215.21      214.08      7.33 o 
 -11   9   9       59.87       78.34      5.33 o 
 -10   9   9      338.09      328.74     10.49 o 
  -9   9   9      160.82      193.42      6.56 o 
  -8   9   9      440.16      467.93     10.11 o 
  -7   9   9       48.93       58.16      5.71 o 
  -6   9   9       12.33        9.92      2.97 o 
  -5   9   9      625.73      656.67     10.85 o 
  -4   9   9        2.12        1.23      1.96 o 
  -3   9   9      674.31      645.07     10.62 o 
  -2   9   9      569.11      599.40     10.07 o 
  -1   9   9      246.92      238.86      6.09 o 
   0   9   9      528.35      471.74      7.97 o 
   1   9   9       76.57       70.76      4.00 o 
   2   9   9      111.54      111.47      4.63 o 
   3   9   9        1.39       -1.61      2.29 o 
   4   9   9       94.63       82.17      6.51 o 
   5   9   9      693.84      659.87     13.17 o 
   6   9   9      175.63      173.17      6.56 o 
   7   9   9      345.36      361.47      8.96 o 
   8   9   9      118.03      116.44      5.75 o 
   9   9   9      326.56      319.66      8.96 o 
 -10  10   9      132.47      146.93      7.65 o 
  -9  10   9        0.17        3.29      2.86 o 
  -8  10   9       79.58       92.01      5.21 o 
  -7  10   9       14.02       14.40      3.05 o 
  -6  10   9      687.51      723.91     13.60 o 
  -5  10   9       85.68       97.04      4.89 o 
  -4  10   9       19.97       24.72      2.86 o 
  -3  10   9      208.12      200.57      5.67 o 
  -2  10   9      122.25      143.32      6.33 o 
  -1  10   9      100.68      103.71      4.47 o 
   0  10   9        8.14       11.95      2.45 o 
   1  10   9       49.02       48.88      3.41 o 
   2  10   9      272.30      289.47      6.93 o 
   3  10   9       61.48       54.44      4.02 o 
   4  10   9        0.12        0.84      2.32 o 
   5  10   9        1.68        0.74      2.87 o 
   6  10   9      265.90      259.51      7.88 o 
   7  10   9       18.31       20.65      3.83 o 
   8  10   9      253.71      265.62      8.17 o 
  -9  11   9      119.23      136.19      6.31 o 
  -8  11   9       57.92       65.85      4.70 o 
  -7  11   9      171.56      185.93      7.86 o 
  -6  11   9      132.56      147.16      5.97 o 
  -5  11   9      221.35      239.56      7.15 o 
  -4  11   9       39.29       43.24      3.93 o 
  -3  11   9       19.41       27.35      2.90 o 
  -2  11   9        0.03       -1.84      2.09 o 
  -1  11   9      221.33      240.12      6.94 o 
   0  11   9      272.68      265.30      6.69 o 
   1  11   9      965.33      930.52     16.46 o 
   2  11   9      130.98      150.83      5.81 o 
   3  11   9      537.79      540.63     10.13 o 
   4  11   9       27.45       20.61      3.66 o 
   5  11   9        5.97        4.93      3.77 o 
   6  11   9       72.69       71.73      4.90 o 
   7  11   9      119.30      116.20      6.06 o 
  -8  12   9      284.71      267.55     10.05 o 
  -7  12   9      289.20      343.44      9.12 o 
  -6  12   9       14.76        9.32      3.02 o 
  -5  12   9      155.91      164.08      6.17 o 
  -4  12   9     1401.06     1414.44     21.71 o 
  -3  12   9       78.61       89.36      4.99 o 
  -2  12   9      329.93      329.13      7.65 o 
  -1  12   9       24.96       26.12      3.10 o 
   0  12   9       39.20       37.21      3.48 o 
   1  12   9      327.04      333.10      7.71 o 
   2  12   9      212.07      218.22      6.32 o 
   3  12   9      111.83      137.96      5.91 o 
   4  12   9        0.77        0.55      2.81 o 
   5  12   9      115.35      137.31      6.22 o 
   6  12   9       16.94       17.82      3.66 o 
  -6  13   9      299.89      332.56     10.77 o 
  -5  13   9      837.36      818.08     15.10 o 
  -4  13   9      668.45      692.02     13.48 o 
  -3  13   9       30.01       27.80      3.59 o 
  -2  13   9       85.07       94.27      4.61 o 
  -1  13   9      275.43      295.62      7.64 o 
   0  13   9      177.29      186.34      6.04 o 
   1  13   9        0.62        4.73      2.67 o 
   2  13   9        8.09        3.80      3.26 o 
   3  13   9      452.44      459.12     10.69 o 
   4  13   9      137.88      134.65      6.08 o 
   5  13   9      411.70      429.68     10.36 o 
  -4  14   9      105.61      117.02      7.54 o 
  -3  14   9       46.67       45.77      4.33 o 
  -2  14   9      133.74      137.31      7.54 o 
  -1  14   9        3.40        0.99      2.61 o 
   0  14   9      432.71      466.97      9.63 o 
   1  14   9        0.64       -0.31      2.74 o 
   2  14   9       63.57       73.78      4.98 o 
 -12   0  10       31.77       20.91      5.30 o 
 -11   0  10        8.97        8.42      3.48 o 
 -10   0  10      139.15      145.69      6.94 o 
  -9   0  10      296.61      285.71     12.30 o 
  -8   0  10      542.20      576.16     18.60 o 
  -7   0  10      841.03      772.41     19.57 o 
  -6   0  10     1516.78     1536.54     32.15 o 
  -5   0  10       29.57       38.84      4.94 o 
  -4   0  10     1445.58     1418.85     25.46 o 
  -3   0  10      400.54      421.31     13.57 o 
  -2   0  10        3.23        1.19      2.71 o 
  -1   0  10      148.10      163.61      5.80 o 
   0   0  10      474.43      459.71      9.96 o 
   1   0  10      599.78      568.01     11.83 o 
   2   0  10     3919.75     3674.44     53.10 o 
   3   0  10     2057.60     2092.29     32.34 o 
   4   0  10      678.53      633.63     12.96 o 
   5   0  10       31.56       65.58      6.08 o 
   6   0  10      394.14      364.12     10.48 o 
   7   0  10      599.80      599.04     13.98 o 
   8   0  10       75.03       51.02      6.05 o 
   9   0  10      327.56      318.16     17.71 o 
  10   0  10       20.48       28.41      5.58 o 
 -12   1  10        0.21        4.06      2.93 o 
 -11   1  10      812.38      814.92     13.14 o 
 -10   1  10       50.63       53.68      3.33 o 
  -9   1  10       14.07       12.55      2.60 o 
  -8   1  10      267.01      271.67      7.30 o 
  -7   1  10      259.69      249.32      7.25 o 
  -6   1  10       73.87       76.09      6.31 o 
  -5   1  10      303.36      311.77      6.54 o 
  -4   1  10     1455.58     1431.67     18.37 o 
  -3   1  10      184.71      181.36      4.24 o 
  -2   1  10     1012.91     1039.27     12.74 o 
  -1   1  10      146.95      131.64      3.73 o 
   0   1  10      173.07      180.95      4.31 o 
   1   1  10     1277.24     1258.15     14.98 o 
   2   1  10        0.58       -0.23      1.61 o 
   3   1  10       12.36        9.87      2.22 o 
   4   1  10       12.99        6.48      2.01 o 
   5   1  10      132.86      164.00      9.11 o 
   6   1  10        9.03        1.29      2.14 o 
   7   1  10      924.81      909.31     12.53 o 
   8   1  10       55.78       70.98      4.99 o 
   9   1  10       92.82      113.34      6.86 o 
  10   1  10        4.87        4.19      3.50 o 
 -12   2  10      182.14      165.59      5.88 o 
 -11   2  10      156.63      169.23      5.69 o 
 -10   2  10      100.24      117.07      4.79 o 
  -9   2  10      330.60      339.61      8.15 o 
  -8   2  10       19.25       20.03      3.82 o 
  -7   2  10        4.54        8.62      2.29 o 
  -6   2  10      220.62      211.17      6.49 o 
  -5   2  10      464.69      466.53      8.35 o 
  -4   2  10       21.40       19.07      2.22 o 
  -3   2  10        3.57        1.33      1.55 o 
  -2   2  10      688.00      657.39      9.02 o 
  -1   2  10       35.27       40.26      2.42 o 
   0   2  10     1056.07      970.35     12.21 o 
   1   2  10     2012.59     2057.91     24.92 o 
   2   2  10       71.89       93.53      3.68 o 
   3   2  10        5.73        4.76      1.94 o 
   4   2  10        2.10       -0.28      1.80 o 
   5   2  10      171.64      151.10      4.66 o 
   6   2  10      159.00      157.58      9.19 o 
   7   2  10      106.09      108.69      5.75 o 
   8   2  10      657.15      675.28     33.97 o 
   9   2  10       82.99       72.22      4.31 o 
  10   2  10      409.49      442.90     10.25 o 
 -12   3  10       50.07       56.96      4.21 o 
 -11   3  10      102.03       89.26      4.70 o 
 -10   3  10       54.65       61.56      4.56 o 
  -9   3  10      106.75      127.10      5.51 o 
  -8   3  10       46.18       48.10      3.57 o 
  -7   3  10      324.14      291.34      6.73 o 
  -6   3  10        1.92        7.96      2.14 o 
  -5   3  10        4.90        6.06      2.05 o 
  -4   3  10        1.52        3.34      1.96 o 
  -3   3  10      424.90      394.09      9.65 o 
  -2   3  10       43.44       52.37      2.68 o 
  -1   3  10     1440.14     1414.61     16.31 o 
   0   3  10     1811.14     1813.66     22.43 o 
   1   3  10      625.56      651.97      9.48 o 
   2   3  10       21.43       19.15      2.22 o 
   3   3  10      827.96      781.81     12.07 o 
   4   3  10        1.89       -0.25      2.02 o 
   5   3  10      399.29      413.61      9.78 o 
   6   3  10     2878.80     2765.80     52.42 o 
   7   3  10      175.47      159.86      5.42 o 
   8   3  10       34.88       41.76      3.58 o 
   9   3  10      849.21      784.71     14.35 o 
  10   3  10       60.81       74.00      4.96 o 
 -12   4  10       76.05       82.99      4.77 o 
 -11   4  10      189.19      183.80      6.09 o 
 -10   4  10      209.82      234.26      7.77 o 
  -9   4  10      140.14      124.27      7.65 o 
  -8   4  10       44.27       52.19      3.67 o 
  -7   4  10      499.72      449.36      8.73 o 
  -6   4  10      456.57      430.67      7.39 o 
  -5   4  10      140.89      155.66      5.20 o 
  -4   4  10      119.55      125.13      4.40 o 
  -3   4  10      201.80      205.78      5.29 o 
  -2   4  10        8.67        8.03      1.72 o 
  -1   4  10      223.43      220.76      5.49 o 
   0   4  10      396.76      393.05      7.70 o 
   1   4  10      429.93      402.28      7.94 o 
   2   4  10      196.66      195.73      5.33 o 
   3   4  10      151.58      152.11      5.00 o 
   4   4  10       18.44       14.87      2.57 o 
   5   4  10     2036.91     1964.03     24.85 o 
   6   4  10       28.85       33.49      3.51 o 
   7   4  10       52.51       47.17      3.67 o 
   8   4  10      147.55      128.39      5.06 o 
   9   4  10        0.11        1.42      2.64 o 
  10   4  10      284.46      286.15      8.43 o 
 -12   5  10       21.45       27.62      3.57 o 
 -11   5  10      306.30      320.52     11.31 o 
 -10   5  10       22.23       32.79      4.46 o 
  -9   5  10      141.20      166.37      6.39 o 
  -8   5  10      520.77      588.17     11.63 o 
  -7   5  10        5.50        8.50      2.08 o 
  -6   5  10      981.12      903.62     12.10 o 
  -5   5  10        2.45        1.13      2.04 o 
  -4   5  10      113.66      124.70      4.37 o 
  -3   5  10       42.23       47.34      3.61 o 
  -2   5  10       11.39       13.79      2.73 o 
  -1   5  10        0.39        1.15      2.00 o 
   0   5  10        1.50        1.55      1.94 o 
   1   5  10        0.10       -1.84      1.84 o 
   2   5  10        2.78       -1.25      1.87 o 
   3   5  10        0.06       -1.22      2.00 o 
   4   5  10      226.76      260.42      6.56 o 
   5   5  10     1012.53      975.96     14.68 o 
   6   5  10       23.56       16.13      3.37 o 
   7   5  10       75.52       72.57      4.21 o 
   8   5  10      131.24      108.39      6.17 o 
   9   5  10       23.24       32.74      3.88 o 
 -11   6  10       17.31       10.96      5.48 o 
 -10   6  10       12.71       14.49      3.42 o 
  -9   6  10        2.41        1.38      2.73 o 
  -8   6  10       25.33       35.78      4.27 o 
  -7   6  10       36.52       39.16      2.94 o 
  -6   6  10      154.32      133.61      4.85 o 
  -5   6  10       25.89       18.57      3.22 o 
  -4   6  10      805.18      745.12     13.24 o 
  -3   6  10      169.00      159.84      6.74 o 
  -2   6  10     1543.42     1465.68     21.66 o 
  -1   6  10      213.30      227.13      7.00 o 
   0   6  10      616.48      587.96     10.10 o 
   1   6  10       31.50       22.47      3.20 o 
   2   6  10      385.45      362.79      7.65 o 
   3   6  10     1308.26     1275.68     17.67 o 
   4   6  10      775.03      788.32     12.66 o 
   5   6  10      129.05      123.64      4.95 o 
   6   6  10        6.96        3.93      2.40 o 
   7   6  10      286.67      285.82      8.04 o 
   8   6  10      681.33      665.88     13.21 o 
   9   6  10      443.33      448.23     10.59 o 
 -11   7  10        7.86       10.07      4.23 o 
 -10   7  10      820.78      777.67     14.81 o 
  -9   7  10        7.65        8.96      3.43 o 
  -8   7  10        7.57        5.38      2.65 o 
  -7   7  10       23.74       30.72      3.13 o 
  -6   7  10      102.61      120.34      5.15 o 
  -5   7  10      507.19      471.66      8.89 o 
  -4   7  10     1645.01     1600.86     23.46 o 
  -3   7  10      204.72      210.80     10.85 o 
  -2   7  10       33.61       40.90      4.00 o 
  -1   7  10       27.59       32.07      3.28 o 
   0   7  10      229.76      233.16      7.71 o 
   1   7  10      490.73      456.34      9.54 o 
   2   7  10        4.99        7.77      2.51 o 
   3   7  10        0.02        0.90      2.20 o 
   4   7  10      105.31      106.68      4.65 o 
   5   7  10       12.63       11.78      2.72 o 
   6   7  10      604.09      603.02     11.04 o 
   7   7  10      494.74      503.72     11.06 o 
   8   7  10      169.80      174.73      6.74 o 
   9   7  10      321.72      335.40     11.65 o 
 -10   8  10      104.89       86.54      6.37 o 
  -9   8  10       69.46       63.30      5.62 o 
  -8   8  10      179.04      173.64      7.28 o 
  -7   8  10        0.69        0.11      2.63 o 
  -6   8  10       28.36       42.34      3.61 o 
  -5   8  10       91.07       82.10      4.18 o 
  -4   8  10       42.15       45.48      3.29 o 
  -3   8  10      570.60      510.65     10.43 o 
  -2   8  10      139.83      147.62      9.83 o 
  -1   8  10        3.72        5.18      2.40 o 
   0   8  10       84.53       87.40      4.55 o 
   1   8  10        4.85        3.56      3.22 o 
   2   8  10       28.94       29.79      3.08 o 
   3   8  10      172.56      157.92      7.48 o 
   4   8  10        6.82        3.63      2.36 o 
   5   8  10        3.65        2.40      2.55 o 
   6   8  10        5.10        6.21      5.48 o 
   7   8  10      669.20      690.26     14.17 o 
   8   8  10       44.35       40.89      4.24 o 
  -9   9  10        0.04       -2.55      2.55 o 
  -8   9  10      101.56      110.29      7.05 o 
  -7   9  10      180.02      206.15      7.18 o 
  -6   9  10      116.70       81.61      4.77 o 
  -5   9  10        4.40        5.76      2.55 o 
  -4   9  10      146.65      148.01      5.08 o 
  -3   9  10       45.64       55.16      4.18 o 
  -2   9  10        4.16        9.07      2.81 o 
  -1   9  10       27.42       19.87      3.13 o 
   0   9  10       73.07       72.48      5.48 o 
   1   9  10       70.85       77.73      4.84 o 
   2   9  10        1.57        0.18      2.27 o 
   3   9  10       51.49       43.37      3.47 o 
   4   9  10      252.02      243.35      6.68 o 
   5   9  10       30.65       31.28      3.65 o 
   6   9  10        3.46       -2.40      3.20 o 
   7   9  10       12.94        8.38      3.40 o 
  -8  10  10       82.94      104.52      6.51 o 
  -7  10  10      409.01      404.69      9.62 o 
  -6  10  10       35.94       43.05      4.91 o 
  -5  10  10        4.47        2.43      3.07 o 
  -4  10  10       25.52       34.13      3.31 o 
  -3  10  10      227.88      223.05      6.28 o 
  -2  10  10       12.06        7.23      2.63 o 
  -1  10  10       48.32       37.92      4.23 o 
   0  10  10      336.71      332.58      8.58 o 
   1  10  10      355.52      370.52     11.43 o 
   2  10  10      112.74      105.71      4.76 o 
   3  10  10        1.57       -0.58      2.40 o 
   4  10  10       83.79       74.63      4.53 o 
   5  10  10      298.41      317.90     13.73 o 
   6  10  10        3.71       -1.74      2.87 o 
  -7  11  10       46.33       46.51      4.26 o 
  -6  11  10       56.63       59.47      6.08 o 
  -5  11  10        7.48        7.72      3.05 o 
  -4  11  10        2.40        0.22      2.74 o 
  -3  11  10      111.56      127.96      5.18 o 
  -2  11  10      139.28      127.31      5.85 o 
  -1  11  10       80.29       76.50      4.97 o 
   0  11  10       37.72       37.29      3.86 o 
   1  11  10      116.95      106.88      7.08 o 
   2  11  10       35.65       40.60      4.38 o 
   3  11  10       82.06       92.42      6.19 o 
   4  11  10        1.51        4.21      3.03 o 
   5  11  10       61.35       67.14      5.03 o 
  -6  12  10      143.94      172.81      8.11 o 
  -5  12  10        1.17       -0.87      2.95 o 
  -4  12  10       24.91       18.01      3.45 o 
  -3  12  10       10.87       18.29      3.21 o 
  -2  12  10        0.96        0.43      2.73 o 
  -1  12  10       36.97       33.97      3.93 o 
   0  12  10      103.03       96.55      5.39 o 
   1  12  10       29.19       29.71      3.71 o 
   2  12  10        3.70        1.39      3.31 o 
   3  12  10      168.45      191.04      6.92 o 
   4  12  10      169.76      158.93      6.73 o 
  -3  13  10       28.60       30.91      3.99 o 
  -2  13  10       85.58       77.05      5.17 o 
  -1  13  10       29.34       23.92      3.78 o 
   0  13  10       29.75       31.71      3.93 o 
   1  13  10        5.17        3.89      3.48 o 
 -11   1  11       17.14       15.30      4.57 o 
 -10   1  11      107.21      104.48      5.99 o 
  -9   1  11       64.62       64.97      4.94 o 
  -8   1  11        2.84       -0.92      2.86 o 
  -7   1  11        0.54       -2.44      4.46 o 
  -6   1  11      220.43      243.53      7.25 o 
  -5   1  11      766.23      727.25     13.39 o 
  -4   1  11       38.29       42.75      4.12 o 
  -3   1  11      928.45      952.48     12.27 o 
  -2   1  11      470.21      477.81      9.46 o 
  -1   1  11        7.59        5.01      1.78 o 
   0   1  11       14.30       14.91      2.15 o 
   1   1  11      279.34      278.38      6.02 o 
   2   1  11       37.27       35.33      2.62 o 
   3   1  11      307.67      317.71      6.24 o 
   4   1  11        9.01       11.26      2.55 o 
   5   1  11      119.27      101.44      4.52 o 
   6   1  11       66.61       67.75      4.04 o 
   7   1  11      187.11      180.59      5.87 o 
   8   1  11        9.56       12.89      2.88 o 
   9   1  11        0.19       -0.98      3.54 o 
 -11   2  11       41.26       50.48      5.78 o 
 -10   2  11       32.67       43.60      5.28 o 
  -9   2  11        1.84       -1.15      2.86 o 
  -8   2  11      103.15       97.78      5.35 o 
  -7   2  11       51.19       37.42      3.82 o 
  -6   2  11      155.77      162.98      6.17 o 
  -5   2  11      442.38      442.47      9.87 o 
  -4   2  11       39.70       31.70      2.86 o 
  -3   2  11       85.45       90.33      4.03 o 
  -2   2  11      218.06      228.35      5.04 o 
  -1   2  11       71.44       75.06      3.43 o 
   0   2  11     1413.39     1410.95     16.62 o 
   1   2  11      122.60      115.31      5.09 o 
   2   2  11       27.60       33.55      2.51 o 
   3   2  11       58.77       69.36      3.76 o 
   4   2  11      130.02      129.82      5.04 o 
   5   2  11      673.25      620.70     11.08 o 
   6   2  11      685.85      690.68     11.94 o 
   7   2  11      285.51      275.18      7.12 o 
   8   2  11       48.37       53.26      5.84 o 
   9   2  11       14.75        8.25      2.90 o 
 -11   3  11       21.11       17.08      4.02 o 
 -10   3  11       28.55       30.67      5.03 o 
  -9   3  11      239.85      241.51      9.08 o 
  -8   3  11       49.52       45.94      4.14 o 
  -7   3  11        0.12        3.46      2.73 o 
  -6   3  11       21.93       23.33      4.11 o 
  -5   3  11      414.85      397.77      7.89 o 
  -4   3  11     1271.84     1255.87     17.13 o 
  -3   3  11       27.58       27.45      2.77 o 
  -2   3  11        0.27        0.12      1.69 o 
  -1   3  11      107.24      113.78      3.69 o 
   0   3  11      309.92      308.15      5.89 o 
   1   3  11      452.05      409.87      9.19 o 
   2   3  11       74.19       87.97      6.03 o 
   3   3  11      764.43      768.38     12.48 o 
   4   3  11      495.04      476.09     17.45 o 
   5   3  11      407.64      417.79      8.75 o 
   6   3  11      325.30      329.04      7.72 o 
   7   3  11       38.60       41.88      3.66 o 
   8   3  11      597.38      593.23     11.91 o 
 -11   4  11      105.27      106.45      6.04 o 
 -10   4  11       22.09       20.19      4.40 o 
  -9   4  11      525.79      515.90     13.33 o 
  -8   4  11      578.08      611.58     12.73 o 
  -7   4  11       27.10       35.60      4.91 o 
  -6   4  11      195.05      195.26      6.72 o 
  -5   4  11       18.66       19.13      2.59 o 
  -4   4  11       20.72       16.11      2.81 o 
  -3   4  11      106.75      118.23      4.48 o 
  -2   4  11      126.10      125.69      6.28 o 
  -1   4  11       31.48       25.76      2.59 o 
   0   4  11       90.59       77.00      4.39 o 
   1   4  11      688.11      685.99     11.41 o 
   2   4  11      797.39      797.20     12.84 o 
   3   4  11       58.80       71.39      4.17 o 
   4   4  11       79.00       81.36      4.49 o 
   5   4  11        7.37        4.25      4.62 o 
   6   4  11        6.29        4.18      2.83 o 
   7   4  11       31.27       36.07      3.67 o 
   8   4  11       71.20       56.91      4.21 o 
 -10   5  11      128.53      121.81      6.10 o 
  -9   5  11       19.87       11.22      5.26 o 
  -8   5  11      226.38      235.96      8.62 o 
  -7   5  11       66.71       68.77      4.70 o 
  -6   5  11      239.90      252.07      6.42 o 
  -5   5  11        7.16       13.16      2.81 o 
  -4   5  11      107.53      111.63      5.08 o 
  -3   5  11        0.10        0.33      2.46 o 
  -2   5  11      893.63      870.21     14.92 o 
  -1   5  11       51.60       48.98      3.81 o 
   0   5  11      112.54      113.81      4.66 o 
   1   5  11       61.23       56.22      3.81 o 
   2   5  11      732.22      804.23     39.82 o 
   3   5  11       71.75       72.89      5.69 o 
   4   5  11        9.21        7.00      2.57 o 
   5   5  11     1655.31     1643.94     22.13 o 
   6   5  11      560.77      565.14     10.69 o 
   7   5  11       18.65       15.48      3.20 o 
   8   5  11      268.65      290.94     11.43 o 
 -10   6  11      104.40      114.22      6.16 o 
  -9   6  11        2.23        5.63      4.73 o 
  -8   6  11      341.67      381.59     14.20 o 
  -7   6  11      284.71      320.53     12.73 o 
  -6   6  11      397.76      383.61      9.16 o 
  -5   6  11      507.34      531.53     11.00 o 
  -4   6  11       36.08       46.65      3.86 o 
  -3   6  11      143.74      138.19      5.75 o 
  -2   6  11       71.04       71.33      4.63 o 
  -1   6  11      228.36      228.37      7.31 o 
   0   6  11        0.49       -1.50      2.20 o 
   1   6  11       42.61       38.22      3.29 o 
   2   6  11      133.67      129.90      5.04 o 
   3   6  11      246.47      251.60      6.82 o 
   4   6  11      557.67      567.80     12.01 o 
   5   6  11     1250.76     1285.08     18.51 o 
   6   6  11      449.59      472.33      9.76 o 
   7   6  11      430.56      478.76     11.06 o 
  -9   7  11      364.86      376.90     11.66 o 
  -8   7  11       11.44        7.73      9.89 o 
  -7   7  11        2.67        3.96      3.04 o 
  -6   7  11      277.60      294.99     14.05 o 
  -5   7  11       42.11       50.41      4.11 o 
  -4   7  11      183.19      180.09      7.88 o 
  -3   7  11       22.23       23.04      3.34 o 
  -2   7  11      597.89      581.25     11.57 o 
  -1   7  11      158.40      150.44      5.81 o 
   0   7  11      126.30      123.35      5.83 o 
   1   7  11       81.30       67.46      5.16 o 
   2   7  11        2.60       -1.14      2.25 o 
   3   7  11       83.56       72.93      4.30 o 
   4   7  11       34.34       36.10      3.54 o 
   5   7  11        1.79        1.74      2.74 o 
   6   7  11      294.00      297.50      9.71 o 
   7   7  11        4.48        8.27      3.34 o 
  -8   8  11      278.97      309.06     13.07 o 
  -7   8  11       72.65       92.26      6.11 o 
  -6   8  11       23.01       24.86      3.94 o 
  -5   8  11       26.35       22.94      3.53 o 
  -4   8  11       17.12       28.18      3.59 o 
  -3   8  11       26.17       34.46      6.39 o 
  -2   8  11        2.14       -2.40      2.40 o 
  -1   8  11      241.44      246.62      7.37 o 
   0   8  11       40.55       56.90      4.80 o 
   1   8  11      678.29      653.95     12.57 o 
   2   8  11      211.43      225.82      6.64 o 
   3   8  11      314.76      308.49      7.62 o 
   4   8  11      290.82      315.98      7.93 o 
   5   8  11       67.09       62.41      5.53 o 
   6   8  11       26.05       31.38      4.07 o 
  -7   9  11       62.46       73.63      8.96 o 
  -6   9  11       33.42       45.87      4.86 o 
  -5   9  11        0.34        1.40      2.87 o 
  -4   9  11      246.94      278.70      7.95 o 
  -3   9  11        1.20        3.01      2.81 o 
  -2   9  11        6.14        7.71      2.96 o 
  -1   9  11        5.93        2.78      2.61 o 
   0   9  11       40.87       40.82      3.99 o 
   1   9  11       26.41       27.50      3.68 o 
   2   9  11      260.51      253.09      7.04 o 
   3   9  11      354.09      354.53      8.38 o 
   4   9  11     1444.15     1441.88     20.42 o 
   5   9  11      110.84      117.52      5.97 o 
  -6  10  11        2.77       13.56      3.83 o 
  -5  10  11       25.48       38.35      4.63 o 
  -4  10  11       29.93       27.20      5.11 o 
  -3  10  11      501.24      485.88     13.14 o 
  -2  10  11       69.97       80.65      9.71 o 
  -1  10  11       15.96       22.10      3.45 o 
   0  10  11       22.39       24.02      3.61 o 
   1  10  11      210.70      245.48      7.88 o 
   2  10  11      167.40      164.25     11.08 o 
   3  10  11       19.25       21.26      6.95 o 
   4  10  11       53.81       65.28      8.23 o 
  -4  11  11      733.47      817.23     21.16 o 
  -3  11  11       24.33       29.63      3.86 o 
  -2  11  11      779.04      781.19     14.91 o 
  -1  11  11       63.53       49.62      4.49 o 
   0  11  11      563.65      604.88     12.76 o 
   1  11  11       11.21        7.87      3.33 o 
   2  11  11      122.92      136.09      6.32 o 
  -9   0  12        0.12       -0.28      4.73 o 
  -8   0  12      491.67      503.37     16.45 o 
  -7   0  12      859.66      812.61     21.74 o 
  -6   0  12       13.23       21.59      4.94 o 
  -5   0  12       85.65       90.64      7.78 o 
  -4   0  12        4.13        6.44      4.17 o 
  -3   0  12     1881.53     1897.39     68.08 o 
  -2   0  12      175.14      184.39      6.89 o 
  -1   0  12     1237.22     1251.31     30.08 o 
   0   0  12     4670.58     4816.63     91.81 o 
   1   0  12      195.92      238.61      7.61 o 
   2   0  12      703.81      669.08     23.56 o 
   3   0  12      856.38      829.90     16.50 o 
   4   0  12       64.69       81.13      5.25 o 
   5   0  12      295.05      298.43      8.95 o 
   6   0  12      547.55      538.93     15.77 o 
   7   0  12       53.48       48.55      6.11 o 
  -9   1  12       76.80       91.77      5.92 o 
  -8   1  12      290.94      276.43      8.56 o 
  -7   1  12     2016.02     2025.77     29.66 o 
  -6   1  12      326.14      327.40      8.92 o 
  -5   1  12      853.21      897.47     16.08 o 
  -4   1  12        0.37       -2.69      2.69 o 
  -3   1  12      146.33      158.28      5.54 o 
  -2   1  12      192.91      194.73      4.91 o 
  -1   1  12       43.08       41.90      2.87 o 
   0   1  12      210.39      218.42      5.27 o 
   1   1  12       36.64       46.48      3.07 o 
   2   1  12      165.11      169.75      5.78 o 
   3   1  12       67.42       70.82      3.46 o 
   4   1  12       83.33       84.42      4.21 o 
   5   1  12      276.92      321.96      7.34 o 
   6   1  12       61.50       80.26      4.27 o 
   7   1  12      104.24      113.48      5.83 o 
  -9   2  12       34.74       26.61      4.28 o 
  -8   2  12        6.00       19.87      3.74 o 
  -7   2  12      314.78      298.36      8.72 o 
  -6   2  12      554.56      537.74     11.67 o 
  -5   2  12      267.51      262.24     10.01 o 
  -4   2  12     1473.77     1511.65     23.37 o 
  -3   2  12       16.37        8.20      2.46 o 
  -2   2  12      507.61      520.86     16.23 o 
  -1   2  12       37.99       32.20      2.66 o 
   0   2  12       64.08       57.09      3.07 o 
   1   2  12       21.92       20.42      2.68 o 
   2   2  12      169.45      202.29      5.61 o 
   3   2  12       60.81       61.28      3.83 o 
   4   2  12        7.81        4.48      2.87 o 
   5   2  12       75.92       68.39      4.80 o 
   6   2  12       39.74       41.55      4.71 o 
   7   2  12      130.94      139.70      5.79 o 
  -9   3  12      250.65      274.22      9.82 o 
  -8   3  12      227.46      201.64      7.57 o 
  -7   3  12      198.55      197.14      7.37 o 
  -6   3  12      445.22      409.05     10.07 o 
  -5   3  12        7.66       10.34      3.09 o 
  -4   3  12      550.03      533.81      9.79 o 
  -3   3  12       69.86       79.66      4.20 o 
  -2   3  12       25.66       28.49      3.40 o 
  -1   3  12       78.39       82.37      3.94 o 
   0   3  12       99.49       97.65      4.10 o 
   1   3  12        0.09        1.29      2.46 o 
   2   3  12      180.45      185.87      8.30 o 
   3   3  12     2303.84     2309.37     32.32 o 
   4   3  12        4.70        7.86      2.88 o 
   5   3  12       27.55       23.98      3.34 o 
   6   3  12      218.89      217.56      6.79 o 
  -9   4  12      336.62      318.06     11.04 o 
  -8   4  12      522.94      502.27     11.88 o 
  -7   4  12       43.36       39.03      5.86 o 
  -6   4  12       20.71       28.42      4.48 o 
  -5   4  12       58.71       45.08      5.12 o 
  -4   4  12       22.88       18.67      3.03 o 
  -3   4  12      481.58      510.32     14.85 o 
  -2   4  12        7.46        7.32      2.66 o 
  -1   4  12      165.52      180.14      6.44 o 
   0   4  12      231.78      225.28      5.85 o 
   1   4  12        4.61        8.02      3.03 o 
   2   4  12      669.66      636.74     11.30 o 
   3   4  12        6.16        8.14      2.79 o 
   4   4  12        0.22        0.01      2.56 o 
   5   4  12       41.40       46.92      4.09 o 
   6   4  12        6.63        7.54      3.01 o 
  -8   5  12       18.02       26.11      5.86 o 
  -7   5  12      287.43      298.71     10.43 o 
  -6   5  12        0.90        4.03      3.60 o 
  -5   5  12        0.74        0.04      2.81 o 
  -4   5  12       40.81       38.79      3.75 o 
  -3   5  12      169.51      172.62      9.50 o 
  -2   5  12       53.73       59.66      4.33 o 
  -1   5  12      111.80      129.39      7.88 o 
   0   5  12      160.32      171.74      6.44 o 
   1   5  12      161.56      168.31      5.73 o 
   2   5  12        3.17       -2.42      2.42 o 
   3   5  12       36.60       43.35      3.75 o 
   4   5  12       83.13       86.22      4.86 o 
   5   5  12      327.06      328.17      8.27 o 
   6   5  12        0.73        4.83      2.98 o 
  -8   6  12        8.36        7.12      5.04 o 
  -7   6  12       33.21       20.56      5.51 o 
  -6   6  12       37.41       31.44      4.86 o 
  -5   6  12       39.67       43.54      4.16 o 
  -4   6  12      136.93      140.15      7.64 o 
  -3   6  12       54.73       61.50      4.39 o 
  -2   6  12        2.62        0.87      2.55 o 
  -1   6  12       18.16       17.34      3.26 o 
   0   6  12       74.82       92.87      5.37 o 
   1   6  12      494.42      514.27     10.20 o 
   2   6  12       31.82       35.14      3.57 o 
   3   6  12       67.04       63.36      4.35 o 
   4   6  12      468.59      449.17      9.66 o 
   5   6  12      258.85      270.75      7.70 o 
  -7   7  12       57.00       58.60     15.04 o 
  -6   7  12       15.06       11.65      4.51 o 
  -5   7  12        3.76        6.80      3.03 o 
  -4   7  12       57.44       41.10      3.98 o 
  -3   7  12       95.98      105.85      5.56 o 
  -2   7  12       28.10       31.96      3.67 o 
  -1   7  12       17.84       11.89      2.98 o 
   0   7  12       26.44       22.07      3.57 o 
   1   7  12        1.03        2.68      2.87 o 
   2   7  12       11.78        7.30      2.93 o 
   3   7  12      207.12      221.84      8.81 o 
   4   7  12      128.78      122.49      5.73 o 
  -6   8  12       35.44       42.58      6.94 o 
  -5   8  12        3.51        6.04      3.13 o 
  -4   8  12       64.14       66.82      5.71 o 
  -3   8  12       11.15        9.77      3.21 o 
  -2   8  12       65.38       78.05      4.96 o 
  -1   8  12       59.16       76.36      5.05 o 
   0   8  12        0.28       -0.51      2.81 o 
   1   8  12       16.22       15.45      3.43 o 
   2   8  12      141.34      158.97      6.62 o 
   3   8  12      686.03      678.55     12.36 o 
  -4   9  12      117.26      143.00      6.55 o 
  -3   9  12        5.59        1.90      3.03 o 
  -2   9  12        3.52        0.44      2.96 o 
  -1   9  12        6.39        4.86      3.19 o 
   0   9  12       41.01       40.82      4.34 o 
   1   9  12      123.47      127.03      6.25 o 
   2   9  12       11.67        6.54      3.45 o 
  -7   1  13        4.37        6.74      3.45 o 
  -6   1  13       28.40       17.87      3.85 o 
  -5   1  13      156.47      127.87      7.20 o 
  -4   1  13        9.74       10.00      3.21 o 
  -3   1  13      120.53      130.03      9.03 o 
  -2   1  13       45.52       40.44      3.43 o 
  -1   1  13       28.22       30.65      3.19 o 
   0   1  13        6.36        4.32      2.16 o 
   1   1  13       35.37       42.07      3.65 o 
   2   1  13      411.64      399.95      9.95 o 
   3   1  13       61.87       65.21      5.04 o 
   4   1  13        6.97        7.69      2.79 o 
  -7   2  13       21.23       21.21      4.08 o 
  -6   2  13      238.52      235.11      8.06 o 
  -5   2  13       63.71       83.49      8.34 o 
  -4   2  13        6.90        9.51      3.15 o 
  -3   2  13       79.98       86.95      4.52 o 
  -2   2  13       78.01       82.33      4.80 o 
  -1   2  13      376.80      433.94     16.57 o 
   0   2  13        2.60        3.43      2.36 o 
   1   2  13        0.18       -1.03      2.56 o 
   2   2  13       55.98       62.59      3.83 o 
   3   2  13        0.05        1.66      2.56 o 
   4   2  13      153.50      146.92      5.42 o 
  -6   3  13       40.04       38.30      5.03 o 
  -5   3  13       82.49       77.22      8.31 o 
  -4   3  13      129.14      141.11      8.01 o 
  -3   3  13      365.56      367.03      9.30 o 
  -2   3  13        1.27       -2.66      2.66 o 
  -1   3  13       12.73       14.58      3.41 o 
   0   3  13       26.76       33.49      3.14 o 
   1   3  13       81.12       81.40      4.58 o 
   2   3  13      137.11      142.44      5.24 o 
   3   3  13      395.90      394.58      8.51 o 
   4   3  13        4.05        1.64      3.88 o 
  -6   4  13        0.79       -1.20      3.83 o 
  -5   4  13      225.76      258.11      9.99 o 
  -4   4  13       11.52       35.03     17.08 o 
  -3   4  13       87.66      111.98      5.75 o 
  -2   4  13        4.10        5.50      4.57 o 
  -1   4  13       70.89       64.70      4.73 o 
   0   4  13       14.87       14.50      3.28 o 
   1   4  13        4.42        8.03      2.66 o 
   2   4  13      417.08      459.66      9.29 o 
   3   4  13        0.12       -1.91      3.45 o 
  -5   5  13       15.44       16.00      4.52 o 
  -4   5  13       76.74       79.16      5.29 o 
  -3   5  13       83.97       96.32      5.43 o 
  -2   5  13       46.38       54.52      4.80 o 
  -1   5  13      448.52      467.92     10.83 o 
   0   5  13      291.15      313.01     10.97 o 
   1   5  13        4.66        4.72      2.85 o 
   2   5  13       60.38       86.05      5.44 o 
  -4   6  13       98.39      109.15      5.78 o 
  -3   6  13        5.75        9.38      3.26 o 
  -2   6  13       70.13       76.65     10.02 o 
  -1   6  13       34.11       46.04      4.27 o 
   0   6  13       43.80       44.90      4.33 o 
   1   6  13      125.53      134.44     10.32 o 
                                                 
